# Supplementary material for: Multiomics profiling reveals that P. gingivalis-induced extracellular vesicle reprogramming promotes immune evasion in colorectal cancer through autophagy-mediated STING degradation
Source: Front Cell Infect Microbiol. 2025 Oct 15;15:1604554. doi: 10.3389/fcimb.2025.1604554 (PMC12568708; doi:10.3389/fcimb.2025.1604554)
Supplement: Supplementary file 1 [file Table1.xlsx]

## Sheet: Total identified miRNA
id	Control-1_count	Control-2_count	Control-3_count	Pg-1_count	Pg-2_count	Pg-3_count	Control-1_TPM	Control-2_TPM	Control-3_TPM	Pg-1_TPM	Pg-2_TPM	Pg-3_TPM	Control_mean	Pg_mean	log2(fc)	PValue	FDR	length	seq	class	type
hsa-let-7a-5p	263	118	87	70	77	75	20749.5	24170.4	17316.9	15565.9	14966	15893.2	20745.6	15475	-0.422863	0.0862329	0.33345	22	TGAGGTAGTAGGTTGTATAGTT	exist	exist_mirna
hsa-let-7b-5p	48	14	25	40	17	34	3786.98	2867.68	4976.11	8894.82	3304.18	7204.92	3876.92	6467.97	0.738401	0.978867	1	22	TGAGGTAGTAGGTTGTGTGGTT	exist	exist_mirna
hsa-let-7c-5p	32	17	19	1	17	2	2524.65	3482.18	3781.85	222.37	3304.18	423.819	3262.89	1316.79	-1.30913	0.0567874	0.301514	22	TGAGGTAGTAGGTTGTATGGTT	exist	exist_mirna
hsa-let-7d-5p	8	3	1	15	3	7	631.164	614.502	199.045	3335.56	583.09	1483.37	481.57	1800.67	1.90272	0.249477	0.550825	22	AGAGGTAGTAGGTTGCATAGTT	exist	exist_mirna
hsa-let-7e-5p	6	2	2	3	5	8	473.373	409.668	398.089	667.111	971.817	1695.27	427.043	1111.4	1.37992	0.572138	0.879909	22	TGAGGTAGGAGGTTGTATAGTT	exist	exist_mirna
hsa-let-7f-5p	146	66	69	122	52	102	11518.7	13519	13734.1	27129.2	10106.9	21614.7	12924	19616.9	0.602053	0.800282	0.985982	22	TGAGGTAGTAGATTGTATAGTT	exist	exist_mirna
hsa-let-7g-5p	15	10	5	34	10	22	1183.43	2048.34	995.223	7560.6	1943.63	4662	1409	4722.08	1.74475	0.115636	0.388001	22	TGAGGTAGTAGTTTGTACAGTT	exist	exist_mirna
hsa-let-7i-5p	29	5	13	32	16	20	2287.97	1024.17	2587.58	7115.85	3109.82	4238.19	1966.57	4821.29	1.29373	0.402599	0.72961	22	TGAGGTAGTAGTTTGTGCTGTT	exist	exist_mirna
hsa-miR-100-5p	973	309	465	603	538	674	76765.3	63293.7	92555.7	134089	104568	142827	77538.3	127161	0.713679	0.993844	1	22	AACCCGTAGATCCGAACTTGTG	exist	exist_mirna
hsa-miR-101-3p	40	15	17	8	13	2	3155.82	3072.51	3383.76	1778.96	2526.72	423.819	3204.03	1576.5	-1.02316	0.0200458	0.22351	21	TACAGTACTGTGATAACTGAA	exist	exist_mirna
hsa-miR-103a-3p	14	6	4	6	5	4	1104.54	1229	796.178	1334.22	971.817	847.637	1043.24	1051.23	0.0110018	0.359945	0.697981	23	AGCAGCATTGTACAGGGCTATGA	exist	exist_mirna
hsa-miR-106b-3p	0	0	2	0	1	3	0.01	0.01	398.089	0.01	194.363	635.728	132.703	276.7	1.06012	1	1	22	CCGCACTGTGGGTACTTGCTGC	exist	exist_mirna
hsa-miR-10a-5p	184	88	144	162	129	217	14516.8	18025.4	28662.4	36024	25072.9	45984.3	20401.5	35693.7	0.806994	0.889257	1	23	TACCCTGTAGATCCGAATTTGTG	exist	exist_mirna
hsa-miR-10b-5p	58	30	32	35	25	41	4575.94	6145.02	6369.43	7782.97	4859.09	8688.28	5696.8	7110.11	0.319722	0.519862	0.816404	23	TACCCTGTAGAACCGAATTTGTG	exist	exist_mirna
hsa-miR-1180-3p	1	0	0	2	0	2	78.8955	0.01	0.01	444.741	0.01	423.819	26.3052	289.523	3.46026	0.686052	0.921925	22	TTTCCGGCTCGCGTGGGTGTGT	exist	exist_mirna
hsa-miR-122-5p	0	0	3	14	0	14	0.01	0.01	597.134	3113.19	0.01	2966.73	199.051	2026.64	3.34788	0.0855879	0.33345	22	TGGAGTGTGACAATGGTGTTTG	exist	exist_mirna
hsa-miR-125a-5p	13	11	7	10	11	15	1025.64	2253.17	1393.31	2223.7	2138	3178.64	1557.38	2513.45	0.69055	1	1	24	TCCCTGAGACCCTTTAACCTGTGA	exist	exist_mirna
hsa-miR-125b-1-3p	1	0	2	1	2	1	78.8955	0.01	398.089	222.37	388.727	211.909	158.998	274.336	0.786931	1	1	22	ACGGGTTAGGCTCTTGGGAGCT	exist	exist_mirna
hsa-miR-125b-5p	237	100	80	57	70	32	18698.2	20483.4	15923.6	12675.1	13605.4	6781.1	18368.4	11020.6	-0.737029	0.0537825	0.301514	22	TCCCTGAGACCCTAACTTGTGA	exist	exist_mirna
hsa-miR-126-3p	258	78	68	4	53	3	20355	15977.1	13535	889.482	10301.3	635.728	16622.4	3942.16	-2.07607	0.0221073	0.234758	22	TCGTACCGTGAGTAATAATGCG	exist	exist_mirna
hsa-miR-126-5p	47	18	20	9	20	10	3708.09	3687.01	3980.89	2001.33	3887.27	2119.09	3792	2669.23	-0.506533	0.0947594	0.344503	21	CATTATTACTTTTGGTACGCG	exist	exist_mirna
hsa-miR-127-3p	1	0	0	6	0	11	78.8955	0.01	0.01	1334.22	0.01	2331	26.3052	1221.75	5.53745	0.0498254	0.301514	22	TCGGATCCGTCTGAGCTTGGCT	exist	exist_mirna
hsa-miR-128-3p	35	12	10	4	8	8	2761.34	2458.01	1990.45	889.482	1554.91	1695.27	2403.27	1379.89	-0.800445	0.0150001	0.203186	21	TCACAGTGAACCGGTCTCTTT	exist	exist_mirna
hsa-miR-1307-3p	9	3	4	9	5	13	710.059	614.502	796.178	2001.33	971.817	2754.82	706.913	1909.32	1.43346	0.445324	0.771781	22	ACTCGGCGTGGCGTCGGTCGTG	exist	exist_mirna
hsa-miR-1307-5p	3	2	3	0	0	1	236.686	409.668	597.134	0.01	0.01	211.909	414.496	70.6431	-2.55274	0.0901614	0.34078	21	TCGACCGGACCTCGACCGGCT	exist	exist_mirna
hsa-miR-130b-5p	2	1	2	0	0	4	157.791	204.834	398.089	0.01	0.01	847.637	253.571	282.552	0.156126	0.808338	0.990437	21	ACTCTTTCCCTGTTGCACTAC	exist	exist_mirna
hsa-miR-1-3p	5	1	2	0	2	0	394.477	204.834	398.089	0.01	388.727	0.01	332.467	129.582	-1.35934	0.330839	0.660543	22	TGGAATGTAAAGAAGTATGTAT	exist	exist_mirna
hsa-miR-140-3p	17	7	0	0	3	2	1341.22	1433.84	0.01	0.01	583.09	423.819	925.024	335.64	-1.46258	0.129029	0.405261	21	TACCACAGGGTAGAACCACGG	exist	exist_mirna
hsa-miR-141-3p	9	1	5	8	10	11	710.059	204.834	995.223	1778.96	1943.63	2331	636.705	2017.87	1.66413	0.22876	0.53139	22	TAACACTGTCTGGTAAAGATGG	exist	exist_mirna
hsa-miR-142-3p	4	1	1	0	4	0	315.582	204.834	199.045	0.01	777.454	0.01	239.82	259.158	0.111878	1	1	23	TGTAGTGTTTCCTACTTTATGGA	exist	exist_mirna
hsa-miR-142-5p	109	43	32	14	33	7	8599.61	8807.87	6369.43	3113.19	6413.99	1483.37	7925.63	3670.18	-1.11067	0.0448248	0.301514	21	CATAAAGTAGAAAGCACTACT	exist	exist_mirna
hsa-miR-143-3p	279	94	57	10	61	3	22011.8	19254.4	11345.5	2223.7	11856.2	635.728	17537.3	4905.2	-1.83804	0.0268045	0.259888	21	TGAGATGAAGCACTGTAGCTC	exist	exist_mirna
hsa-miR-143-5p	10	0	0	0	0	0	788.955	0.01	0.01	0.01	0.01	0.01	262.992	0.01	-14.6827	0.14376	0.416344	22	GGTGCAGTGCTGCATCTCTGGT	exist	exist_mirna
hsa-miR-144-3p	37	16	9	1	14	0	2919.13	3277.35	1791.4	222.37	2721.09	0.01	2662.63	981.156	-1.4403	0.0650888	0.322551	20	TACAGTATAGATGATGTACT	exist	exist_mirna
hsa-miR-145-3p	16	5	5	0	7	0	1262.33	1024.17	995.223	0.01	1360.54	0.01	1093.91	453.521	-1.27025	0.174624	0.453982	22	GGATTCCTGGAAATACTGTTCT	exist	exist_mirna
hsa-miR-145-5p	13	10	4	1	7	1	1025.64	2048.34	796.178	222.37	1360.54	211.909	1290.05	598.275	-1.10855	0.141054	0.416234	23	GTCCAGTTTTCCCAGGAATCCCT	exist	exist_mirna
hsa-miR-146a-5p	0	2	2	5	2	1	0.01	409.668	398.089	1111.85	388.727	211.909	269.256	570.83	1.08408	0.709148	0.935739	22	TGAGAACTGAATTCCATGGGTT	exist	exist_mirna
hsa-miR-146b-5p	23	22	15	14	9	7	1814.6	4506.35	2985.67	3113.19	1749.27	1483.37	3102.2	2115.27	-0.552449	0.0378759	0.301514	23	TGAGAACTGAATTCCATAGGCTG	exist	exist_mirna
hsa-miR-148a-3p	13	7	16	32	8	53	1025.64	1433.84	3184.71	7115.85	1554.91	11231.2	1881.4	6633.99	1.81807	0.165855	0.445609	22	TCAGTGCACTACAGAACTTTGT	exist	exist_mirna
hsa-miR-148b-3p	4	2	4	5	1	1	315.582	409.668	796.178	1111.85	194.363	211.909	507.143	506.042	-0.00313576	0.516713	0.816404	22	TCAGTGCATCACAGAACTTTGT	exist	exist_mirna
hsa-miR-150-5p	0	17	0	9	0	0	0.01	3482.18	0.01	2001.33	0.01	0.01	1160.73	667.118	-0.799022	0.428344	0.764166	22	TCTCCCAACCCTTGTACCAGTG	exist	exist_mirna
hsa-miR-151a-3p	15	7	1	8	10	6	1183.43	1433.84	199.045	1778.96	1943.63	1271.46	938.772	1664.68	0.826403	0.934355	1	21	CTAGACTGAAGCTCCTTGAGG	exist	exist_mirna
hsa-miR-151a-5p	53	29	29	60	57	78	4181.46	5940.19	5772.29	13342.2	11078.7	16528.9	5297.98	13650	1.36538	0.279467	0.58244	21	TCGAGGAGCTCACAGTCTAGT	exist	exist_mirna
hsa-miR-151b	9	1	4	12	6	10	710.059	204.834	796.178	2668.45	1166.18	2119.09	570.357	1984.57	1.79889	0.200126	0.485087	18	TCGAGGAGCTCACAGTCT	exist	exist_mirna
hsa-miR-155-5p	1	1	0	1	2	1	78.8955	204.834	0.01	222.37	388.727	211.909	94.5799	274.336	1.53634	0.733786	0.945954	24	TTAATGCTAATCGTGATAGGGGTT	exist	exist_mirna
hsa-miR-15b-5p	1	3	2	2	3	5	78.8955	614.502	398.089	444.741	583.09	1059.55	363.829	695.793	0.935397	0.862753	1	22	TAGCAGCACATCATGGTTTACA	exist	exist_mirna
hsa-miR-16-5p	12	8	4	5	8	6	946.746	1638.67	796.178	1111.85	1554.91	1271.46	1127.2	1312.74	0.219838	0.611545	0.90524	22	TAGCAGCACGTAAATATTGGCG	exist	exist_mirna
hsa-miR-17-5p	5	2	0	1	3	0	394.477	409.668	0.01	222.37	583.09	0.01	268.052	268.49	0.00235797	0.840102	1	23	CAAAGTGCTTACAGTGCAGGTAG	exist	exist_mirna
hsa-miR-181a-3p	9	3	6	0	1	4	710.059	614.502	1194.27	0.01	194.363	847.637	839.61	347.337	-1.27338	0.0520985	0.301514	22	ACCATCGACCGTTGATTGTACC	exist	exist_mirna
hsa-miR-181a-5p	544	208	164	46	177	43	42919.1	42605.5	32643.3	10229	34402.3	9112.1	39389.3	17914.5	-1.13668	0.0564725	0.301514	23	AACATTCAACGCTGTCGGTGAGT	exist	exist_mirna
hsa-miR-181b-5p	60	17	8	2	11	5	4733.73	3482.18	1592.36	444.741	2138	1059.55	3269.42	1214.1	-1.42915	0.00784886	0.134638	23	AACATTCATTGCTGTCGGTGGGT	exist	exist_mirna
hsa-miR-182-5p	112	76	105	134	105	156	8836.29	15567.4	20899.7	29797.6	20408.2	33057.9	15101.1	27754.6	0.878069	0.776072	0.977272	24	TTTGGCAATGGTAGAACTCACACT	exist	exist_mirna
hsa-miR-183-5p	111	48	68	87	65	136	8757.4	9832.04	13535	19346.2	12633.6	28819.7	10708.2	20266.5	0.920388	0.789883	0.978577	22	TATGGCACTGGTAGAATTCACT	exist	exist_mirna
hsa-miR-185-5p	2	0	1	5	1	7	157.791	0.01	199.045	1111.85	194.363	1483.37	118.948	929.86	2.96668	0.187994	0.468831	22	TGGAGAGAAAGGCAGTTCCTGA	exist	exist_mirna
hsa-miR-186-5p	7	4	10	13	5	9	552.268	819.336	1990.45	2890.82	971.817	1907.18	1120.68	1923.27	0.779184	0.931447	1	22	CAAAGAATTCTCCTTTTGGGCT	exist	exist_mirna
hsa-miR-191-5p	100	86	104	241	130	241	7889.55	17615.7	20700.6	53591.3	25267.2	51070.1	15402	43309.6	1.49157	0.243843	0.547964	23	CAACGGAATCCCAAAAGCAGCTG	exist	exist_mirna
hsa-miR-192-5p	3	2	0	3	0	0	236.686	409.668	0.01	667.111	0.01	0.01	215.455	222.377	0.0456228	0.829258	0.999592	21	CTGACCTATGAATTGACAGCC	exist	exist_mirna
hsa-miR-197-3p	4	0	1	3	9	2	315.582	0.01	199.045	667.111	1749.27	423.819	171.546	946.734	2.46437	0.191317	0.468831	22	TTCACCACCTTCTCCACCCAGC	exist	exist_mirna
hsa-miR-199a-3p	34	17	9	5	14	0	2682.45	3482.18	1791.4	1111.85	2721.09	0.01	2652.01	1277.65	-1.05359	0.0784933	0.324148	22	ACAGTAGTCTGCACATTGGTTA	exist	exist_mirna
hsa-miR-199a-5p	270	105	90	17	91	4	21301.8	21507.6	17914	3780.3	17687.1	847.637	20241.1	7438.34	-1.44424	0.0683998	0.323429	23	CCCAGTGTTCAGACTACCTGTTC	exist	exist_mirna
hsa-miR-199b-3p	34	17	9	5	14	0	2682.45	3482.18	1791.4	1111.85	2721.09	0.01	2652.01	1277.65	-1.05359	0.0851955	0.33345	22	ACAGTAGTCTGCACATTGGTTA	exist	exist_mirna
hsa-miR-19a-3p	5	0	0	0	0	0	394.477	0.01	0.01	0.01	0.01	0.01	131.499	0.01	-13.6828	0.268957	0.576706	23	TGTGCAAATCTATGCAAAACTGA	exist	exist_mirna
hsa-miR-19b-3p	11	6	1	1	4	2	867.85	1229	199.045	222.37	777.454	423.819	765.3	474.548	-0.689472	0.256171	0.560061	23	TGTGCAAATCCATGCAAAACTGA	exist	exist_mirna
hsa-miR-200a-3p	31	7	10	29	12	27	2445.76	1433.84	1990.45	6448.74	2332.36	5721.55	1956.68	4834.22	1.30487	0.438671	0.771781	22	TAACACTGTCTGGTAACGATGT	exist	exist_mirna
hsa-miR-200b-3p	4	3	4	4	4	9	315.582	614.502	796.178	889.482	777.454	1907.18	575.421	1191.37	1.04994	0.786606	0.978577	22	TAATACTGCCTGGTAATGATGA	exist	exist_mirna
hsa-miR-200b-5p	2	0	1	1	1	0	157.791	0.01	199.045	222.37	194.363	0.01	118.948	138.915	0.223862	1	1	22	CATCTTACTGGGCAGCATTGGA	exist	exist_mirna
hsa-miR-200c-3p	8	8	11	22	11	16	631.164	1638.67	2189.49	4892.15	2138	3390.55	1486.44	3473.57	1.22455	0.36789	0.700971	23	TAATACTGCCGGGTAATGATGGA	exist	exist_mirna
hsa-miR-203a-3p	0	0	1	2	0	1	0.01	0.01	199.045	444.741	0.01	211.909	66.3549	218.887	1.72191	0.677903	0.921925	22	GTGAAATGTTTAGGACCACTAG	exist	exist_mirna
hsa-miR-204-5p	5	2	2	0	2	0	394.477	409.668	398.089	0.01	388.727	0.01	400.745	129.582	-1.62882	0.175078	0.453982	22	TTCCCTTTGTCATCCTATGCCT	exist	exist_mirna
hsa-miR-206	0	0	1	1	2	0	0.01	0.01	199.045	222.37	388.727	0.01	66.3549	203.702	1.61819	0.702412	0.935739	22	TGGAATGTAAGGAAGTGTGTGG	exist	exist_mirna
hsa-miR-20a-5p	14	8	3	3	4	5	1104.54	1638.67	597.134	667.111	777.454	1059.55	1113.45	834.704	-0.415697	0.168661	0.447756	23	TAAAGTGCTTATAGTGCAGGTAG	exist	exist_mirna
hsa-miR-21-3p	38	10	17	30	27	33	2998.03	2048.34	3383.76	6671.11	5247.81	6993.01	2810.04	6303.98	1.16567	0.440623	0.771781	21	CAACACCAGTCGATGGGCTGT	exist	exist_mirna
hsa-miR-21-5p	625	403	504	481	371	533	49309.7	82548.1	100318	106960	72108.8	112948	77392.1	97338.9	0.33083	0.598988	0.896472	22	TAGCTTATCAGACTGATGTTGA	exist	exist_mirna
hsa-miR-221-3p	31	10	9	8	18	9	2445.76	2048.34	1791.4	1778.96	3498.54	1907.18	2095.17	2394.9	0.192898	0.516164	0.816404	23	AGCTACATTGTCTGCTGGGTTTC	exist	exist_mirna
hsa-miR-221-5p	22	9	12	15	8	16	1735.7	1843.51	2388.53	3335.56	1554.91	3390.55	1989.25	2760.34	0.472622	0.592442	0.896472	22	ACCTGGCATACAATGTAGATTT	exist	exist_mirna
hsa-miR-222-3p	18	9	18	16	15	21	1420.12	1843.51	3582.8	3557.93	2915.45	4450.1	2282.14	3641.16	0.674009	1	1	21	AGCTACATCTGGCTACTGGGT	exist	exist_mirna
hsa-miR-223-3p	4	5	4	2	0	0	315.582	1024.17	796.178	444.741	0.01	0.01	711.977	148.254	-2.26376	0.0520199	0.301514	22	TGTCAGTTTGTCAAATACCCCA	exist	exist_mirna
hsa-miR-22-3p	17	14	14	18	21	20	1341.22	2867.68	2786.62	4002.67	4081.63	4238.19	2331.84	4107.5	0.816789	0.769566	0.975076	22	AAGCTGCCAGTTGAAGAACTGT	exist	exist_mirna
hsa-miR-23a-3p	36	17	17	40	14	23	2840.24	3482.18	3383.76	8894.82	2721.09	4873.91	3235.39	5496.61	0.764601	1	1	21	ATCACATTGCCAGGGATTTCC	exist	exist_mirna
hsa-miR-23b-3p	7	6	6	3	4	8	552.268	1229	1194.27	667.111	777.454	1695.27	991.847	1046.61	0.0775393	0.482559	0.803064	23	ATCACATTGCCAGGGATTACCAC	exist	exist_mirna
hsa-miR-24-3p	35	20	28	34	19	30	2761.34	4096.68	5573.25	7560.6	3692.91	6357.28	4143.76	5870.26	0.502485	0.76402	0.97358	22	TGGCTCAGTTCAGCAGGAACAG	exist	exist_mirna
hsa-miR-25-3p	80	18	19	12	18	16	6311.64	3687.01	3781.85	2668.45	3498.54	3390.55	4593.5	3185.85	-0.527917	0.0466883	0.301514	22	CATTGCACTTGTCTCGGTCTGA	exist	exist_mirna
hsa-miR-26a-5p	526	286	239	158	237	127	41499	58582.5	47571.7	35134.5	46064.1	26912.5	49217.7	36037.1	-0.449697	0.156691	0.431384	22	TTCAAGTAATCCAGGATAGGCT	exist	exist_mirna
hsa-miR-27a-3p	28	10	10	48	23	24	2209.07	2048.34	1990.45	10673.8	4470.36	5085.82	2082.62	6743.32	1.69506	0.116264	0.388001	21	TTCACAGTGGCTAAGTTCCGC	exist	exist_mirna
hsa-miR-27b-3p	328	105	141	183	168	207	25877.7	21507.6	28065.3	40693.8	32653.1	43865.2	25150.2	39070.7	0.635517	0.913508	1	21	TTCACAGTGGCTAAGTTCTGC	exist	exist_mirna
hsa-miR-28-3p	8	0	0	11	2	9	631.164	0.01	0.01	2446.08	388.727	1907.18	210.395	1580.66	2.90936	0.141856	0.416234	22	CACTAGATTGTGAGCTCCTGGA	exist	exist_mirna
hsa-miR-29a-3p	50	19	34	48	19	38	3944.77	3891.85	6767.52	10673.8	3692.91	8052.55	4868.05	7473.08	0.61836	0.839069	1	22	TAGCACCATCTGAAATCGGTTA	exist	exist_mirna
hsa-miR-29b-3p	1	1	1	1	1	5	78.8955	204.834	199.045	222.37	194.363	1059.55	160.925	492.094	1.61255	0.612965	0.90524	23	TAGCACCATTTGAAATCAGTGTT	exist	exist_mirna
hsa-miR-30a-3p	12	5	3	0	4	0	946.746	1024.17	597.134	0.01	777.454	0.01	856.017	259.158	-1.72381	0.110844	0.386223	22	CTTTCAGTCGGATGTTTGCAGC	exist	exist_mirna
hsa-miR-30a-5p	6	7	6	7	7	3	473.373	1433.84	1194.27	1556.59	1360.54	635.728	1033.83	1184.29	0.196027	0.763524	0.97358	22	TGTAAACATCCTCGACTGGAAG	exist	exist_mirna
hsa-miR-30b-5p	9	7	3	3	3	0	710.059	1433.84	597.134	667.111	583.09	0.01	913.677	416.737	-1.13255	0.120272	0.39442	22	TGTAAACATCCTACACTCAGCT	exist	exist_mirna
hsa-miR-30c-5p	18	8	6	3	6	2	1420.12	1638.67	1194.27	667.111	1166.18	423.819	1417.69	752.37	-0.914023	0.0600358	0.304915	23	TGTAAACATCCTACACTCTCAGC	exist	exist_mirna
hsa-miR-30d-5p	91	36	32	29	49	36	7179.49	7374.03	6369.43	6448.74	9523.81	7628.73	6974.31	7867.1	0.17378	0.488696	0.807254	22	TGTAAACATCCCCGACTGGAAG	exist	exist_mirna
hsa-miR-30e-3p	2	0	2	0	0	8	157.791	0.01	398.089	0.01	0.01	1695.27	185.297	565.098	1.60866	0.866694	1	22	CTTTCAGTCGGATGTTTACAGC	exist	exist_mirna
hsa-miR-30e-5p	98	49	48	40	52	20	7731.76	10036.9	9554.14	8894.82	10106.9	4238.19	9107.59	7746.63	-0.233499	0.24104	0.547964	22	TGTAAACATCCTTGACTGGAAG	exist	exist_mirna
hsa-miR-31-5p	14	5	7	11	12	14	1104.54	1024.17	1393.31	2446.08	2332.36	2966.73	1174.01	2581.72	1.13689	0.517942	0.816404	21	AGGCAAGATGCTGGCATAGCT	exist	exist_mirna
hsa-miR-320a-3p	13	5	14	18	8	20	1025.64	1024.17	2786.62	4002.67	1554.91	4238.19	1612.15	3265.25	1.01821	0.686276	0.921925	22	AAAAGCTGGGTTGAGAGGGCGA	exist	exist_mirna
hsa-miR-320b	4	2	6	2	2	5	315.582	409.668	1194.27	444.741	388.727	1059.55	639.839	631.005	-0.0200585	0.552104	0.860973	22	AAAAGCTGGGTTGAGAGGGCAA	exist	exist_mirna
hsa-miR-320c	2	0	3	1	1	2	157.791	0.01	597.134	222.37	194.363	423.819	251.645	280.184	0.154986	1	1	20	AAAAGCTGGGTTGAGAGGGT	exist	exist_mirna
hsa-miR-320d	0	0	1	1	1	1	0.01	0.01	199.045	222.37	194.363	211.909	66.3549	209.548	1.659	0.65378	0.921925	19	AAAAGCTGGGTTGAGAGGA	exist	exist_mirna
hsa-miR-338-3p	11	2	1	0	3	0	867.85	409.668	199.045	0.01	583.09	0.01	492.188	194.37	-1.3404	0.218723	0.524464	22	TCCAGCATCAGTGATTTTGTTG	exist	exist_mirna
hsa-miR-34c-5p	1	2	3	0	0	0	78.8955	409.668	597.134	0.01	0.01	0.01	361.899	0.01	-15.1433	0.0521779	0.301514	23	AGGCAGTGTAGTTAGCTGATTGC	exist	exist_mirna
hsa-miR-361-3p	0	0	0	4	0	0	0.01	0.01	0.01	889.482	0.01	0.01	0.01	296.501	14.8557	0.283976	0.586357	23	TCCCCCAGGTGTGATTCTGATTT	exist	exist_mirna
hsa-miR-361-5p	2	0	1	1	1	1	157.791	0.01	199.045	222.37	194.363	211.909	118.948	209.548	0.816942	1	1	22	TTATCAGAATCTCCAGGGGTAC	exist	exist_mirna
hsa-miR-363-3p	1	6	0	0	5	0	78.8955	1229	0.01	0.01	971.817	0.01	435.97	323.946	-0.428477	0.827531	0.999592	22	AATTGCACGGTATCCATCTGTA	exist	exist_mirna
hsa-miR-365a-3p	1	0	1	0	2	1	78.8955	0.01	199.045	0.01	388.727	211.909	92.65	200.215	1.11169	1	1	22	TAATGCCCCTAAAAATCCTTAT	exist	exist_mirna
hsa-miR-365b-3p	1	0	1	0	2	1	78.8955	0.01	199.045	0.01	388.727	211.909	92.65	200.215	1.11169	1	1	22	TAATGCCCCTAAAAATCCTTAT	exist	exist_mirna
hsa-miR-370-3p	0	0	0	3	0	5	0.01	0.01	0.01	667.111	0.01	1059.55	0.01	575.556	15.8127	0.0696169	0.323429	22	GCCTGCTGGGGTGGAACCTGGT	exist	exist_mirna
hsa-miR-375-3p	0	0	2	2	0	2	0.01	0.01	398.089	444.741	0.01	423.819	132.703	289.523	1.12548	1	1	22	TTTGTTCGTTCGGCTCGCGTGA	exist	exist_mirna
hsa-miR-378a-3p	10	9	8	13	8	21	788.955	1843.51	1592.36	2890.82	1554.91	4450.1	1408.27	2965.27	1.07424	0.620007	0.909616	22	ACTGGACTTGGAGTCAGAAGGC	exist	exist_mirna
hsa-miR-409-3p	0	0	0	9	0	7	0.01	0.01	0.01	2001.33	0.01	1483.37	0.01	1161.57	16.8257	0.0154895	0.203186	22	GAATGTTGCTCGGTGAACCCCT	exist	exist_mirna
hsa-miR-409-5p	0	0	0	1	0	3	0.01	0.01	0.01	222.37	0.01	635.728	0.01	286.036	14.8039	0.305743	0.619824	23	AGGTTACCCGAGCAACTTTGCAT	exist	exist_mirna
hsa-miR-423-3p	20	9	11	12	20	28	1577.91	1843.51	2189.49	2668.45	3887.27	5933.46	1870.3	4163.06	1.15437	0.402476	0.72961	23	AGCTCGGTCTGAGGCCCCTCAGT	exist	exist_mirna
hsa-miR-423-5p	12	12	18	38	24	50	946.746	2458.01	3582.8	8450.08	4664.72	10595.5	2329.19	7903.42	1.76265	0.116574	0.388001	23	TGAGGGGCAGAGAGCGAGACTTT	exist	exist_mirna
hsa-miR-425-5p	5	0	0	2	1	1	394.477	0.01	0.01	444.741	194.363	211.909	131.499	283.671	1.10917	1	1	23	AATGACACGATCACTCCCGTTGA	exist	exist_mirna
hsa-miR-429	0	4	0	0	0	0	0.01	819.336	0.01	0.01	0.01	0.01	273.119	0.01	-14.7372	0.245724	0.547964	22	TAATACTGTCTGGTAAAACCGT	exist	exist_mirna
hsa-miR-4488	4	0	1	3	2	1	315.582	0.01	199.045	667.111	388.727	211.909	171.546	422.583	1.30064	0.819195	0.998254	18	AGGGGGCGGGCTCCGGCG	exist	exist_mirna
hsa-miR-4508	1	1	1	2	0	3	78.8955	204.834	199.045	444.741	0.01	635.728	160.925	360.16	1.16225	1	1	17	GCGGGGCTGGGCGCGCG	exist	exist_mirna
hsa-miR-451a	33	4	3	3	5	3	2603.55	819.336	597.134	667.111	971.817	635.728	1340.01	758.219	-0.821554	0.0926424	0.344321	22	AAACCGTTACCATTACTGAGTT	exist	exist_mirna
hsa-miR-484	0	1	0	0	4	0	0.01	204.834	0.01	0.01	777.454	0.01	68.2847	259.158	1.9242	0.472591	0.803064	22	TCAGGCTCAGTCCCCTCCCGAT	exist	exist_mirna
hsa-miR-486-5p	0	1	1	56	1	71	0.01	204.834	199.045	12452.7	194.363	15045.6	134.63	9230.89	6.0994	4.09306e-05	0.0018255	22	TCCTGTACTGAGCTGCCCCGAG	exist	exist_mirna
hsa-miR-499a-5p	1	1	1	0	1	0	78.8955	204.834	199.045	0.01	194.363	0.01	160.925	64.7945	-1.31244	0.665413	0.921925	21	TTAAGACTTGCAGTGATGTTT	exist	exist_mirna
hsa-miR-500a-3p	1	0	1	2	0	5	78.8955	0.01	199.045	444.741	0.01	1059.55	92.65	501.432	2.43619	0.462434	0.793252	22	ATGCACCTGGGCAAGGATTCTG	exist	exist_mirna
hsa-miR-501-3p	5	0	4	3	3	3	394.477	0.01	796.178	667.111	583.09	635.728	396.889	628.643	0.663508	1	1	22	AATGCACCCGGGCAAGGATTCT	exist	exist_mirna
hsa-miR-502-3p	1	0	1	0	0	2	78.8955	0.01	199.045	0.01	0.01	423.819	92.65	141.28	0.608689	1	1	22	AATGCACCTGGGCAAGGATTCA	exist	exist_mirna
hsa-miR-574-3p	0	1	0	1	0	2	0.01	204.834	0.01	222.37	0.01	423.819	68.2847	215.4	1.65738	0.666275	0.921925	22	CACGCTCATGCACACACCCACA	exist	exist_mirna
hsa-miR-629-5p	0	1	0	1	1	1	0.01	204.834	0.01	222.37	194.363	211.909	68.2847	209.548	1.61764	0.655722	0.921925	21	TGGGTTTACGTTGGGAGAACT	exist	exist_mirna
hsa-miR-6529-5p	0	0	0	7	0	2	0.01	0.01	0.01	1556.59	0.01	423.819	0.01	660.141	16.0105	0.0762963	0.323493	22	GAGAGATCAGAGGCGCAGAGTG	exist	exist_mirna
hsa-miR-654-3p	0	0	0	2	0	4	0.01	0.01	0.01	444.741	0.01	847.637	0.01	430.796	15.3947	0.134314	0.416	22	TATGTCTGCTGACCATCACCTT	exist	exist_mirna
hsa-miR-663a	0	0	0	3	3	8	0.01	0.01	0.01	667.111	583.09	1695.27	0.01	981.825	16.5832	0.00389469	0.078956	22	AGGCGGGGCGCCGCGGGACCGC	exist	exist_mirna
hsa-miR-744-5p	5	2	0	10	5	8	394.477	409.668	0.01	2223.7	971.817	1695.27	268.052	1630.27	2.60452	0.0601626	0.304915	22	TGCGGGGCTAGGGCTAACAGCA	exist	exist_mirna
hsa-miR-7-5p	8	1	8	2	0	6	631.164	204.834	1592.36	444.741	0.01	1271.46	809.452	572.069	-0.500756	0.223786	0.530558	24	TGGAAGACTAGTGATTTTGTTGTT	exist	exist_mirna
hsa-miR-7704	8	5	8	6	7	14	631.164	1024.17	1592.36	1334.22	1360.54	2966.73	1082.56	1887.17	0.801769	0.926454	1	19	CGGGGTCGGCGGCGACGTG	exist	exist_mirna
hsa-miR-92a-3p	136	55	48	28	42	25	10729.8	11265.9	9554.14	6226.37	8163.27	5297.73	10516.6	6562.46	-0.68036	0.0549718	0.301514	22	TATTGCACTTGTCCCGGCCTGT	exist	exist_mirna
hsa-miR-92b-3p	5	3	1	1	0	5	394.477	614.502	199.045	222.37	0.01	1059.55	402.675	427.309	0.0856648	0.587884	0.896472	22	TATTGCACTCGTCCCGGCCTCC	exist	exist_mirna
hsa-miR-93-5p	1	0	1	6	1	9	78.8955	0.01	199.045	1334.22	194.363	1907.18	92.65	1145.26	3.62774	0.0537492	0.301514	23	CAAAGTGCTGTTCGTGCAGGTAG	exist	exist_mirna
hsa-miR-941	2	3	2	0	1	1	157.791	614.502	398.089	0.01	194.363	211.909	390.127	135.428	-1.52642	0.226023	0.530558	23	CACCCGGCTGTGTGCACATGTGC	exist	exist_mirna
hsa-miR-9-5p	0	0	1	0	2	2	0.01	0.01	199.045	0.01	388.727	423.819	66.3549	270.852	2.02923	0.481228	0.803064	23	TCTTTGGTTATCTAGCTGTATGA	exist	exist_mirna
hsa-miR-96-5p	17	8	4	22	22	20	1341.22	1638.67	796.178	4892.15	4276	4238.19	1258.69	4468.78	1.82796	0.0427114	0.301514	23	TTTGGCACTAGCACATTTTTGCT	exist	exist_mirna
hsa-miR-98-5p	2	1	0	1	0	0	157.791	204.834	0.01	222.37	0.01	0.01	120.878	74.1302	-0.705423	0.6537	0.921925	22	TGAGGTAGTAAGTTGTATTGTT	exist	exist_mirna
hsa-miR-99a-5p	264	78	64	15	73	14	20828.4	15977.1	12738.9	3335.56	14188.5	2966.73	16514.8	6830.27	-1.27374	0.0439422	0.301514	22	AACCCGTAGATCCGATCTTGTG	exist	exist_mirna
hsa-miR-99b-5p	123	67	92	91	114	112	9704.14	13723.9	18312.1	20235.7	22157.4	23733.8	13913.4	22042.3	0.663804	0.975615	1	22	CACCCGTAGAACCGACCTTGCG	exist	exist_mirna
let-7-x	8	3	4	2	0	1	631.164	614.502	796.178	444.741	0.01	211.909	680.615	218.887	-1.63665	0.0248643	0.252034	22	TGAGGTAGTTGGTTGTATGGTA	known	exist_mirna
let-7-y	0	0	0	0	1	3	0.01	0.01	0.01	0.01	194.363	635.728	0.01	276.7	14.756	0.189573	0.468831	22	CTATACAATCTACTGTCTTTCT	known	exist_mirna
let-7-z	3	3	1	0	2	0	236.686	614.502	199.045	0.01	388.727	0.01	350.078	129.582	-1.43381	0.339634	0.670251	21	TGAGGTAGCAAGTTGTGTTGT	known	exist_mirna
miR-100-x	17	4	7	2	7	8	1341.22	819.336	1393.31	444.741	1360.54	1695.27	1184.62	1166.85	-0.0218059	0.384255	0.708173	23	AACCCGTAGATCCGAACTTGTAA	known	known_mirna
miR-101-y	11	8	2	1	3	1	867.85	1638.67	398.089	222.37	583.09	211.909	968.204	339.123	-1.5135	0.0563064	0.301514	22	TACAGTACTGTGATAACTGACT	known	known_mirna
miR-125-x	7	3	10	1	8	1	552.268	614.502	1990.45	222.37	1554.91	211.909	1052.41	663.062	-0.666474	0.37806	0.706323	23	TCCCGGAGACCCTAACTTGTGAA	known	known_mirna
miR-125-y	1	0	1	0	1	1	78.8955	0.01	199.045	0.01	194.363	211.909	92.65	135.428	0.547658	1	1	21	ACGGGTTAGGCTCTTGGGAGT	known	known_mirna
miR-125-z	30	26	22	0	8	0	2366.86	5325.69	4378.98	0.01	1554.91	0.01	4023.84	518.309	-2.95669	0.000304419	0.00969791	22	TCCCTGAGACCCTTAACCTGTG	known	known_mirna
miR-126-y	47	15	8	0	6	0	3708.09	3072.51	1592.36	0.01	1166.18	0.01	2790.98	388.734	-2.84392	0.00158554	0.0374052	23	TCGTACCGTGAGTAATAATGCAA	known	known_mirna
miR-1287-x	2	0	0	1	1	1	157.791	0.01	0.01	222.37	194.363	211.909	52.6036	209.548	1.99404	0.672994	0.921925	19	GGTTCAGTGGTTCGAGTCC	known	known_mirna
miR-1307-y	0	2	1	0	1	0	0.01	409.668	199.045	0.01	194.363	0.01	202.908	64.7945	-1.64688	0.502862	0.816404	23	ACTCGGCGTGGCGTCGGTCGTGT	known	known_mirna
miR-1388-x	29	12	12	0	11	0	2287.97	2458.01	2388.53	0.01	2138	0.01	2378.17	712.673	-1.73854	0.0744776	0.323493	21	AGGACTGTCCAACCTGAGAAT	known	known_mirna
miR-140-y	3	3	0	8	0	1	236.686	614.502	0.01	1778.96	0.01	211.909	283.733	663.628	1.22584	0.88719	1	23	ACCACAGGGTAGAACCACGGACT	known	known_mirna
miR-142-x	57	16	15	0	18	0	4497.04	3277.35	2985.67	0.01	3498.54	0.01	3586.69	1166.19	-1.62085	0.0867269	0.33345	21	TCCATAAAGTAGAAAGCACTA	known	known_mirna
miR-143-y	42	8	3	0	4	0	3313.61	1638.67	597.134	0.01	777.454	0.01	1849.81	259.158	-2.83547	0.00691178	0.128444	22	GGAGATGAAGCACTGTAGCTCT	known	known_mirna
miR-144-x	7	0	0	0	1	0	552.268	0.01	0.01	0.01	194.363	0.01	184.096	64.7945	-1.50652	0.446456	0.771781	24	AGGATATCATCTTATACTGTAAGT	known	known_mirna
miR-144-y	3	0	1	0	0	0	236.686	0.01	199.045	0.01	0.01	0.01	145.247	0.01	-13.8262	0.162021	0.440617	20	TACAGTGTAGATGATGTACT	known	known_mirna
miR-1468-y	1	0	0	2	2	0	78.8955	0.01	0.01	444.741	388.727	0.01	26.3052	277.826	3.40076	0.480319	0.803064	19	GCAAAATAAGGAAATAGAA	known	known_mirna
miR-146-z	996	204	186	0	171	0	78579.9	41786.2	37022.3	0.01	33236.2	0.01	52462.8	11078.7	-2.2435	0.124821	0.403406	23	TGAGAACTGAATTCCATAGATGG	known	known_mirna
miR-148-y	6	1	3	1	2	0	473.373	204.834	597.134	222.37	388.727	0.01	425.114	203.702	-1.06138	0.27939	0.58244	22	TCAGTGCATAACAGAACTTTGA	known	known_mirna
miR-151-y	1	1	0	1	0	5	78.8955	204.834	0.01	222.37	0.01	1059.55	94.5799	427.309	2.17567	0.596485	0.896472	22	CTAGACTGAAGCTCCTTGAGGT	known	known_mirna
miR-152-z	6	0	1	0	2	0	473.373	0.01	199.045	0.01	388.727	0.01	224.142	129.582	-0.790547	0.628427	0.915942	22	TCAGTGCATAACAGAACTTTGA	known	known_mirna
miR-15-x	38	9	17	0	6	0	2998.03	1843.51	3383.76	0.01	1166.18	0.01	2741.76	388.734	-2.81825	0.00167736	0.0374052	21	TAGCAGCACGGAATGGTTTGT	known	known_mirna
miR-16-z	32	8	9	0	7	0	2524.65	1638.67	1791.4	0.01	1360.54	0.01	1984.91	453.521	-2.12983	0.0190362	0.223425	23	TAGCAGCACGTAAATATTGGAGA	known	known_mirna
miR-181-x	25	1	0	0	1	0	1972.39	204.834	0.01	0.01	194.363	0.01	725.744	64.7945	-3.48552	0.0413921	0.301514	23	AACATTCAACGCTGTCGGGGAGA	known	known_mirna
miR-182-x	2	0	5	2	0	5	157.791	0.01	995.223	444.741	0.01	1059.55	384.341	501.432	0.383668	0.88302	1	26	TTTGGCAATGGTAGAACTCACACTGA	known	known_mirna
miR-183-x	1	3	9	6	6	3	78.8955	614.502	1791.4	1334.22	1166.18	635.728	828.266	1045.38	0.335857	1	1	25	TATGGCACTGGTAGAATTCACTGTG	known	known_mirna
miR-199-y	2	2	0	0	0	0	157.791	409.668	0.01	0.01	0.01	0.01	189.156	0.01	-14.2073	0.188512	0.468831	23	ACAGTAGTCTGCACATTGGTTAT	known	known_mirna
miR-19-y	0	2	1	0	1	0	0.01	409.668	199.045	0.01	194.363	0.01	202.908	64.7945	-1.64688	0.505285	0.816404	21	TGTGCAAACCCATGCAAAACT	known	known_mirna
miR-200-y	2	2	2	4	6	1	157.791	409.668	398.089	889.482	1166.18	211.909	321.849	755.857	1.23173	0.649249	0.921925	24	TAATACTGCCTGGTAATGATGACT	known	known_mirna
miR-210-x	6	4	0	0	3	0	473.373	819.336	0.01	0.01	583.09	0.01	430.906	194.37	-1.14857	0.405702	0.72961	22	AGCCACTGACTAACGCACATTG	known	known_mirna
miR-210-y	0	2	2	0	0	0	0.01	409.668	398.089	0.01	0.01	0.01	269.256	0.01	-14.7167	0.149374	0.42165	22	CTGTGCGTGTGACAGCGGCTGT	known	known_mirna
miR-2188-x	9	2	1	0	4	0	710.059	409.668	199.045	0.01	777.454	0.01	439.591	259.158	-0.762329	0.567864	0.879401	22	AAGGTCCAACCTCACATGTCCT	known	known_mirna
miR-21-x	28	34	36	22	22	27	2209.07	6964.36	7165.61	4892.15	4276	5721.55	5446.35	4963.23	-0.134009	0.261875	0.566973	24	TAGCTTATCAGACTGATGTTGACA	known	known_mirna
miR-21-z	860	215	176	0	178	0	67850.1	44039.3	35031.8	0.01	34596.7	0.01	48973.8	11532.2	-2.08634	0.146974	0.420195	22	TAGCTTATCAGACTGGTGTTGG	known	known_mirna
miR-221-x	17	26	21	15	12	6	1341.22	5325.69	4179.94	3335.56	2332.36	1271.46	3615.62	2313.12	-0.644398	0.0739872	0.323493	26	ACCTGGCATACAATGTAGATTTCTGT	known	known_mirna
miR-221-y	3	0	5	0	0	0	236.686	0.01	995.223	0.01	0.01	0.01	410.64	0.01	-15.3256	0.0722097	0.323493	23	AGCTACATTGTCTGCTGGGTTTA	known	known_mirna
miR-222-y	49	25	19	33	58	60	3865.88	5120.85	3781.85	7338.23	11273.1	12714.6	4256.19	10442	1.29476	0.343988	0.672889	24	AGCTACATCTGGCTACTGGGTCTC	known	known_mirna
miR-22-y	16	4	4	0	9	0	1262.33	819.336	796.178	0.01	1749.27	0.01	959.281	583.097	-0.718217	0.380084	0.706323	22	AAGCTGCCAGCTGAAGAACTGA	known	known_mirna
miR-23-y	0	2	0	1	0	1	0.01	409.668	0.01	222.37	0.01	211.909	136.563	144.763	0.0841317	1	1	24	ATCACATTGCCAGGGATTTCCAAT	known	known_mirna
miR-24-y	2	1	1	0	0	0	157.791	204.834	199.045	0.01	0.01	0.01	187.223	0.01	-14.1925	0.128914	0.405261	23	TGGCTCAGTTCAGCAGGAACAGA	known	known_mirna
miR-25-y	1	0	3	0	0	0	78.8955	0.01	597.134	0.01	0.01	0.01	225.346	0.01	-14.4599	0.244097	0.547964	23	CATTGCACTTGTCTCGGTCTGAG	known	known_mirna
miR-26-x	0	2	0	1	0	1	0.01	409.668	0.01	222.37	0.01	211.909	136.563	144.763	0.0841317	1	1	23	TTCAAGTAATCCAGGATAGGCTA	known	known_mirna
miR-26-z	1	2	0	0	1	0	78.8955	409.668	0.01	0.01	194.363	0.01	162.858	64.7945	-1.32967	0.705571	0.935739	22	TTCAAGTAATCCAGGATAGGTT	known	known_mirna
miR-27-y	1	0	3	1	1	3	78.8955	0.01	597.134	222.37	194.363	635.728	225.346	350.821	0.638589	1	1	23	TTCACAGTGGCTAAGTTCTGCAT	known	known_mirna
miR-27-z	5	2	3	0	1	0	394.477	409.668	597.134	0.01	194.363	0.01	467.093	64.7945	-2.84977	0.0473247	0.301514	22	TTCACAGTGGCTAAGTTCTTCT	known	known_mirna
miR-3074-y	6	1	1	1	0	1	473.373	204.834	199.045	222.37	0.01	211.909	292.417	144.763	-1.01433	0.29157	0.596515	18	GTTTTAGCTCAGTTGGCA	known	known_mirna
miR-31-x	0	0	0	2	5	0	0.01	0.01	0.01	444.741	971.817	0.01	0.01	472.189	15.5271	0.0973819	0.344701	23	AGGCAAGATGCTGGCATAGCTGA	known	known_mirna
miR-320-y	0	0	1	1	3	1	0.01	0.01	199.045	222.37	583.09	211.909	66.3549	339.123	2.35354	0.331753	0.660543	24	AAAAGCTGGGTTGAGAGGGCGAAT	known	known_mirna
miR-351-x	9	9	10	0	6	0	710.059	1843.51	1990.45	0.01	1166.18	0.01	1514.67	388.734	-1.96215	0.0567006	0.301514	23	TCCCTGAGGAGCCCTTTGAGCCT	known	known_mirna
miR-376-y	1	3	0	0	0	0	78.8955	614.502	0.01	0.01	0.01	0.01	231.136	0.01	-14.4965	0.183845	0.468831	18	ATTTGTAGAGGAAAATCC	known	known_mirna
miR-3960-z	19	7	6	44	19	31	1499.01	1433.84	1194.27	9784.3	3692.91	6569.19	1375.71	6682.13	2.28014	0.0188891	0.223425	19	CGGCGTCGGCGGCGGCGGG	known	known_mirna
miR-3968-z	0	4	0	2	0	0	0.01	819.336	0.01	444.741	0.01	0.01	273.119	148.254	-0.881461	0.684125	0.921925	18	ATCCCACTCCTGACACCA	known	known_mirna
miR-4448-z	4	5	0	2	0	1	315.582	1024.17	0.01	444.741	0.01	211.909	446.587	218.887	-1.02876	0.369813	0.700971	18	GGCTCGTTCGTCTAGGGG	known	known_mirna
miR-4498-z	2	2	5	5	3	2	157.791	409.668	995.223	1111.85	583.09	423.819	520.894	706.254	0.439197	1	1	18	GGCTGGCAGAGCAACTGC	known	known_mirna
miR-455-x	1	1	1	0	1	0	78.8955	204.834	199.045	0.01	194.363	0.01	160.925	64.7945	-1.31244	0.666447	0.921925	22	TATGTGCCCTTGGACTACATCT	known	known_mirna
miR-462-z	433	114	96	0	75	0	34161.7	23351.1	19108.3	0.01	14577.3	0.01	25540.4	4859.09	-2.39402	0.0689927	0.323429	23	TAACGGAACCCATAATGCAGCTG	known	known_mirna
miR-4700-x	2	1	5	1	1	6	157.791	204.834	995.223	222.37	194.363	1271.46	452.616	562.73	0.314155	0.878438	1	18	GGTAAGAGGACAGTGTGT	known	known_mirna
miR-486-x	0	0	0	2	1	1	0.01	0.01	0.01	444.741	194.363	211.909	0.01	283.671	14.7919	0.139663	0.416234	22	TCCTGTACTGAGCTGCCCCGAA	known	known_mirna
miR-5106-z	17	6	9	15	14	23	1341.22	1229	1791.4	3335.56	2721.09	4873.91	1453.88	3643.52	1.32543	0.277494	0.58244	18	CTGTAGCTCAGTTGGTAG	known	known_mirna
miR-5110-z	0	1	0	3	0	0	0.01	204.834	0.01	667.111	0.01	0.01	68.2847	222.377	1.70337	0.733857	0.945954	19	CGCAGGAGGTAGAGGGCGG	known	known_mirna
miR-5119-z	28	17	25	9	13	17	2209.07	3482.18	4976.11	2001.33	2526.72	3602.46	3555.79	2710.17	-0.391785	0.0768839	0.323493	18	ATCGCATCCTGGAGCTGG	known	known_mirna
miR-5684-z	0	0	4	3	0	0	0.01	0.01	796.178	667.111	0.01	0.01	265.399	222.377	-0.255157	0.863801	1	19	TCCAGCCTGAGCAACATAG	known	known_mirna
miR-6747-y	5	0	1	2	4	5	394.477	0.01	199.045	444.741	777.454	1059.55	197.844	760.58	1.94274	0.493143	0.808609	18	CTCCCTTCCTCTCCACCA	known	known_mirna
miR-6990-x	17	4	7	9	2	13	1341.22	819.336	1393.31	2001.33	388.727	2754.82	1184.62	1714.96	0.533747	0.729238	0.945954	18	CCAGGGTTAGTCAGGGCC	known	known_mirna
miR-709-z	3	0	1	2	1	2	236.686	0.01	199.045	444.741	194.363	423.819	145.247	354.308	1.28649	0.780065	0.977272	18	AGGCTGAGGCTGGAGGAT	known	known_mirna
miR-7132-x	5	0	1	0	0	0	394.477	0.01	199.045	0.01	0.01	0.01	197.844	0.01	-14.2721	0.138446	0.416234	22	GACTTGGTCAAAGCTCCTCAGA	known	known_mirna
miR-72-x	0	0	0	2	5	0	0.01	0.01	0.01	444.741	971.817	0.01	0.01	472.189	15.5271	0.0957812	0.344503	23	AGGCAAGATGCTGGCATAGCTGA	known	known_mirna
miR-731-z	171	32	26	0	20	0	13491.1	6554.69	5175.16	0.01	3887.27	0.01	8406.99	1295.76	-2.69779	0.0154559	0.203186	21	AATGACACGTTATCTCCCGGA	known	known_mirna
miR-81-y	1	8	0	8	0	0	78.8955	1638.67	0.01	1778.96	0.01	0.01	572.526	592.995	0.0506776	0.723718	0.945954	22	TGAGATCATTGTGAAAGCTAAT	known	known_mirna
miR-92-y	24	8	7	2	13	5	1893.49	1638.67	1393.31	444.741	2526.72	1059.55	1641.83	1343.67	-0.289121	0.370917	0.700971	24	TATTGCACTTGTCCCGGCCTGTAT	known	known_mirna
miR-99-z	23	7	5	3	3	3	1814.6	1433.84	995.223	667.111	583.09	635.728	1414.55	628.643	-1.17003	0.0116043	0.184839	23	AACCCGTAGATCCGAACTTGTAA	known	known_mirna
novel-m0001-5p	95	55	86	47	16	40	7495.07	11265.9	17117.8	10451.4	3109.82	8476.37	11959.6	7345.87	-0.703164	0.0314153	0.2919	18	CTTACTGGATTGTGGGGT	novel	novel_mirna
novel-m0002-5p	7	4	5	80	73	43	552.268	819.336	995.223	17789.6	14188.5	9112.1	788.942	13696.8	4.11777	7.74279e-06	0.000431661	23	CGCCGCGTCCTCGGACCCGTCCC	novel	novel_mirna
novel-m0003-5p	7	4	5	85	77	47	552.268	819.336	995.223	18901.5	14966	9959.74	788.942	14609.1	4.2108	4.18915e-06	0.000382814	23	CGCCGCGTCCTCGGACCCGTCCC	novel	novel_mirna
novel-m0004-5p	7	4	5	85	77	47	552.268	819.336	995.223	18901.5	14966	9959.74	788.942	14609.1	4.2108	4.52361e-06	0.000382814	23	CGCCGCGTCCTCGGACCCGTCCC	novel	novel_mirna
novel-m0005-5p	7	4	5	85	77	47	552.268	819.336	995.223	18901.5	14966	9959.74	788.942	14609.1	4.2108	5.14997e-06	0.000382814	23	CGCCGCGTCCTCGGACCCGTCCC	novel	novel_mirna
novel-m0006-5p	9	2	2	20	21	22	710.059	409.668	398.089	4447.41	4081.63	4662	505.939	4397.02	3.11949	0.000225841	0.00839377	23	CGTCCCGGTCGCCGCGGTTCGCC	novel	novel_mirna
novel-m0007-5p	11	2	3	4	3	4	867.85	409.668	597.134	889.482	583.09	847.637	624.884	773.403	0.307632	0.665004	0.921925	18	GAGCTGGGTTCAGAACGT	novel	novel_mirna
novel-m0008-5p	9	4	2	25	19	19	710.059	819.336	398.089	5559.26	3692.91	4026.28	642.495	4426.15	2.78429	0.000856257	0.0238682	22	CGCCCGCCGGCGGGGCTCGGAG	novel	novel_mirna
novel-m0009-3p	2	2	1	6	4	7	157.791	409.668	199.045	1334.22	777.454	1483.37	255.501	1198.35	2.22964	0.153309	0.427348	22	AGGAGGACACCCTGCTAAGGTG	novel	novel_mirna

## Sheet: Differential expressed miRNA
id	Control-1_count	Control-2_count	Control-3_count	Pg-1_count	Pg-2_count	Pg-3_count	Control-1_TPM	Control-2_TPM	Control-3_TPM	Pg-1_TPM	Pg-2_TPM	Pg-3_TPM	Control_mean	Pg_mean	log2(fc)	PValue	FDR	length	seq	class
hsa-miR-101-3p	40	15	17	8	13	2	3155.82	3072.51	3383.76	1778.96	2526.72	423.819	3204.03	1576.5	-1.02316	0.0200458	0.22351	21	TACAGTACTGTGATAACTGAA	exist
hsa-miR-126-3p	258	78	68	4	53	3	20355	15977.1	13535	889.482	10301.3	635.728	16622.4	3942.16	-2.07607	0.0221073	0.234758	22	TCGTACCGTGAGTAATAATGCG	exist
hsa-miR-127-3p	1	0	0	6	0	11	78.8955	0.01	0.01	1334.22	0.01	2331	26.3052	1221.75	5.53745	0.0498254	0.301514	22	TCGGATCCGTCTGAGCTTGGCT	exist
hsa-miR-142-5p	109	43	32	14	33	7	8599.61	8807.87	6369.43	3113.19	6413.99	1483.37	7925.63	3670.18	-1.11067	0.0448248	0.301514	21	CATAAAGTAGAAAGCACTACT	exist
hsa-miR-143-3p	279	94	57	10	61	3	22011.8	19254.4	11345.5	2223.7	11856.2	635.728	17537.3	4905.2	-1.83804	0.0268045	0.259888	21	TGAGATGAAGCACTGTAGCTC	exist
hsa-miR-181b-5p	60	17	8	2	11	5	4733.73	3482.18	1592.36	444.741	2138	1059.55	3269.42	1214.1	-1.42915	0.00784886	0.134638	23	AACATTCATTGCTGTCGGTGGGT	exist
hsa-miR-409-3p	0	0	0	9	0	7	0.01	0.01	0.01	2001.33	0.01	1483.37	0.01	1161.57	16.8257	0.0154895	0.203186	22	GAATGTTGCTCGGTGAACCCCT	exist
hsa-miR-486-5p	0	1	1	56	1	71	0.01	204.834	199.045	12452.7	194.363	15045.6	134.63	9230.89	6.0994	4.09e-05	0.0018255	22	TCCTGTACTGAGCTGCCCCGAG	exist
hsa-miR-663a	0	0	0	3	3	8	0.01	0.01	0.01	667.111	583.09	1695.27	0.01	981.825	16.5832	0.00389469	0.078956	22	AGGCGGGGCGCCGCGGGACCGC	exist
hsa-miR-96-5p	17	8	4	22	22	20	1341.22	1638.67	796.178	4892.15	4276	4238.19	1258.69	4468.78	1.82796	0.0427114	0.301514	23	TTTGGCACTAGCACATTTTTGCT	exist
hsa-miR-99a-5p	264	78	64	15	73	14	20828.4	15977.1	12738.9	3335.56	14188.5	2966.73	16514.8	6830.27	-1.27374	0.0439422	0.301514	22	AACCCGTAGATCCGATCTTGTG	exist
let-7-x	8	3	4	2	0	1	631.164	614.502	796.178	444.741	0.01	211.909	680.615	218.887	-1.63665	0.0248643	0.252034	22	TGAGGTAGTTGGTTGTATGGTA	known
miR-125-z	30	26	22	0	8	0	2366.86	5325.69	4378.98	0.01	1554.91	0.01	4023.84	518.309	-2.95669	0.000304419	0.00969791	22	TCCCTGAGACCCTTAACCTGTG	known
miR-126-y	47	15	8	0	6	0	3708.09	3072.51	1592.36	0.01	1166.18	0.01	2790.98	388.734	-2.84392	0.00158554	0.0374052	23	TCGTACCGTGAGTAATAATGCAA	known
miR-143-y	42	8	3	0	4	0	3313.61	1638.67	597.134	0.01	777.454	0.01	1849.81	259.158	-2.83547	0.00691179	0.128444	22	GGAGATGAAGCACTGTAGCTCT	known
miR-15-x	38	9	17	0	6	0	2998.03	1843.51	3383.76	0.01	1166.18	0.01	2741.76	388.734	-2.81825	0.00167736	0.0374052	21	TAGCAGCACGGAATGGTTTGT	known
miR-16-z	32	8	9	0	7	0	2524.65	1638.67	1791.4	0.01	1360.54	0.01	1984.91	453.521	-2.12983	0.0190362	0.223425	23	TAGCAGCACGTAAATATTGGAGA	known
miR-181-x	25	1	0	0	1	0	1972.39	204.834	0.01	0.01	194.363	0.01	725.744	64.7945	-3.48552	0.0413921	0.301514	23	AACATTCAACGCTGTCGGGGAGA	known
miR-27-z	5	2	3	0	1	0	394.477	409.668	597.134	0.01	194.363	0.01	467.093	64.7945	-2.84977	0.0473247	0.301514	22	TTCACAGTGGCTAAGTTCTTCT	known
miR-3960-z	19	7	6	44	19	31	1499.01	1433.84	1194.27	9784.3	3692.91	6569.19	1375.71	6682.13	2.28014	0.0188891	0.223425	19	CGGCGTCGGCGGCGGCGGG	known
miR-731-z	171	32	26	0	20	0	13491.1	6554.69	5175.16	0.01	3887.27	0.01	8406.99	1295.76	-2.69779	0.0154559	0.203186	21	AATGACACGTTATCTCCCGGA	known
miR-99-z	23	7	5	3	3	3	1814.6	1433.84	995.223	667.111	583.09	635.728	1414.55	628.643	-1.17003	0.0116043	0.184839	23	AACCCGTAGATCCGAACTTGTAA	known
novel-m0002-5p	7	4	5	80	73	43	552.268	819.336	995.223	17789.6	14188.5	9112.1	788.942	13696.8	4.11777	7.74e-06	0.000431661	23	CGCCGCGTCCTCGGACCCGTCCC	novel
novel-m0003-5p	7	4	5	85	77	47	552.268	819.336	995.223	18901.5	14966	9959.74	788.942	14609.1	4.2108	4.19e-06	0.000382814	23	CGCCGCGTCCTCGGACCCGTCCC	novel
novel-m0004-5p	7	4	5	85	77	47	552.268	819.336	995.223	18901.5	14966	9959.74	788.942	14609.1	4.2108	4.52e-06	0.000382814	23	CGCCGCGTCCTCGGACCCGTCCC	novel
novel-m0005-5p	7	4	5	85	77	47	552.268	819.336	995.223	18901.5	14966	9959.74	788.942	14609.1	4.2108	5.15e-06	0.000382814	23	CGCCGCGTCCTCGGACCCGTCCC	novel
novel-m0006-5p	9	2	2	20	21	22	710.059	409.668	398.089	4447.41	4081.63	4662	505.939	4397.02	3.11949	0.000225841	0.00839377	23	CGTCCCGGTCGCCGCGGTTCGCC	novel
novel-m0008-5p	9	4	2	25	19	19	710.059	819.336	398.089	5559.26	3692.91	4026.28	642.495	4426.15	2.78429	0.000856257	0.0238682	22	CGCCCGCCGGCGGGGCTCGGAG	novel
