# Supplementary material for: Multiomics profiling reveals that P. gingivalis-induced extracellular vesicle reprogramming promotes immune evasion in colorectal cancer through autophagy-mediated STING degradation
Source: Front Cell Infect Microbiol. 2025 Oct 15;15:1604554. doi: 10.3389/fcimb.2025.1604554 (PMC12568708; doi:10.3389/fcimb.2025.1604554)
Supplement: Supplementary file 2 [file Table2.xlsx]

## Sheet: Sheet1
GeneSymbol	Control-1	Control-2	Control-3	P. gingivalis-1	P. gingivalis-2	P. gingivalis-3
A2M	133.748	146.285	162.967	246.88	185.278	246.784
SERPINA3	5.85834	4.4572	5.5307	NA	NA	NA
AAMP	NA	0.76026	NA	NA	NA	NA
AARS1	28.958	41.8282	24.1678	10.6066	18.6801	12.1554
ABCF1	1.58381	5.95216	1.79619	2.67015	2.21447	2.48909
ABL1	1.61146	1.47081	1.69675	NA	NA	NA
ACAA1	NA	1.34692	NA	NA	NA	NA
ACACA	1.42725	2.98674	1.0638	0.319112	0.732602	NA
ACADM	3.27474	11.4146	4.15202	3.41426	1.84902	1.54448
ACADS	NA	0.487679	NA	2.13113	2.96858	3.62396
ACADSB	1.26315	5.53932	4.03811	NA	NA	NA
ACADVL	16.1558	54.2045	16.9459	36.1105	37.5452	42.5408
ACAT1	18.2167	33.5068	20.5989	NA	0.625876	NA
ACAT2	0.831854	1.03383	0.908646	NA	NA	NA
ACLY	39.8257	74.1075	40.818	34.6593	61.9865	33.9556
ACO1	3.04967	4.15802	3.89883	1.11908	1.81263	1.65187
ACO2	3.19277	5.25256	3.79981	86.1228	443.919	234.276
ACOX1	0.583735	3.9072	0.287227	NA	0.904605	NA
ACP1	1.92226	6.14659	2.77563	5.47971	7.66745	5.59751
ACP2	4.28863	2.7513	4.10818	0.561885	0.466031	0.620277
ACTB	10.4358	13.3744	9.37654	2.56763	6.66849	3.42709
ACTC1	239.773	373.148	228.442	194.102	273.699	204.646
ACTG1	2951.22	4705.7	2949.27	3025.05	4227.16	2879.25
ACTN4	479.574	369.247	479.877	329.284	287.837	301.892
ACTL6A	0.393778	0.364007	0.312239	NA	NA	NA
ACTN1	87.8198	83.8609	85.7088	88.085	61.4688	76.8455
ACTN2	23.8259	19.039	25.5005	23.3706	17.8178	23.6551
ACYP1	1.06406	0.744394	1.20428	NA	NA	NA
ADAM10	52.3187	38.2817	54.7926	36.8124	32.1678	44.3028
ADAR	0.36555	0.92091	0.410791	NA	NA	NA
ADH1B	0.994788	2.41313	2.2293	6.15918	4.79131	4.94764
ADH5	14.4176	20.4512	14.8049	5.25365	14.2823	5.26132
ADK	34.2707	28.0661	35.1945	39.1726	28.3112	28.3595
PARP1	51.6244	62.7916	46.6405	69.2614	133.947	70.5522
PARP4	5.01917	14.5258	5.54922	9.82585	33.0984	6.53479
ADSL	10.691	11.8208	12.9649	5.7251	4.07099	4.65779
ADSS2	7.87898	6.629	6.58408	1.59941	0.380888	0.980027
AP2A1	25.8281	27.813	29.809	16.1817	15.9201	16.2636
AP2A2	3.94398	3.76806	3.07123	0.774805	NA	NA
AP1B1	19.4652	19.807	20.0452	5.5805	3.95354	6.23974
AP2B1	135.926	117.077	142.501	37.0962	34.9458	40.5449
AP1G1	5.54127	8.50375	6.79362	5.46185	4.15299	4.70108
ACAN	4.53433	3.4591	2.92641	6.05628	4.56097	6.57391
AGL	1.76046	1.78707	0.349194	3.70616	NA	1.23062
AHCY	180.087	206.201	169.126	206.6	212.692	206.773
AK1	1.31802	6.23219	1.65725	0.838588	4.92689	4.94079
AK2	5.71148	9.91712	14.1208	0.446477	NA	3.65163
ALB	920.029	644.134	1032.35	2035.77	2197.05	2639.37
ALCAM	15.3322	9.49784	15.1808	7.93269	6.20781	9.05741
ALDH2	2.33234	4.69618	2.04485	NA	1.04119	1.70708
ALDH1B1	1.05055	7.87524	2.01652	NA	NA	NA
ALDH1A3	5.21453	20.12	6.27861	4.32729	9.92251	4.77644
ALDH9A1	11.9701	13.9038	12.7474	3.04453	2.87337	2.43781
ALDH3A2	2.20457	5.35584	1.95678	0.164205	2.70537	0.734346
ALDOA	490.981	362.233	488.076	384.623	340.7	365.019
ALDOC	27.5141	24.024	28.2207	15.6344	16.5387	18.7429
AKR1B1	0.904785	1.20553	0.900565	NA	NA	NA
AMPD2	0.934639	1.31358	0.345831	NA	NA	0.612777
SLC25A4	7.72551	6.26025	8.33318	NA	NA	NA
SLC25A5	266.59	212.584	273.663	43.6571	43.6394	46.8636
SLC25A6	54.9723	44.5583	56.2832	16.6408	15.4354	17.9975
ANXA1	1967.49	1413.87	1973.25	1409.9	1100.43	1301.93
ANXA2	4317.63	3049.96	4024.42	4275.85	3236.94	3942.7
ANXA3	272.965	209.221	275.825	559.657	351.083	432.422
ANXA4	125.329	88.3013	128.087	176.164	171.591	188.002
ANXA5	710.923	538.774	772.472	904.124	556.784	685.29
ANXA6	573.444	431.952	584.551	843.005	690.954	807.139
ANXA7	59.8397	40.3349	58.4539	57.3098	47.4308	73.617
ANXA11	172.954	99.6286	139.434	294.774	120.777	157.656
APEH	22.0581	17.1894	25.0872	16.4102	13.8286	15.2963
APEX1	13.1523	12.8082	12.3392	7.79787	8.98117	8.04009
APLP2	0.389769	0.212408	0.396626	NA	NA	NA
APOA1	124.656	94.6171	143.192	165.003	99.6749	135.221
APOA4	8.2425	4.72927	7.17654	12.2096	15.5866	13.4088
APOB	13.5982	10.3483	15.9582	41.7328	26.9519	35.8579
APOC3	24.071	17.377	24.6132	26.8652	28.0028	36.2094
APOE	2.39665	1.30728	1.61905	4.33697	8.05531	5.41312
APOH	13.4738	8.59664	14.9054	7.97374	6.16512	6.4853
APP	3.08419	1.37571	3.27226	NA	1.90454	1.39479
APRT	14.2196	30.3733	21.7503	79.4795	64.066	57.6546
FAS	3.86169	2.43656	1.58619	NA	NA	NA
ARCN1	33.9287	17.192	31.2728	5.08547	5.62744	3.34881
ARF1	313.229	286.774	318.766	248.308	291.378	254.827
ARF4	10.4278	27.6293	11.6603	9.52497	14.2832	8.45649
ARF5	1.64658	4.46342	2.13125	3.74528	6.26364	3.31214
ARF6	14.7168	32.4454	17.0815	8.41845	21.7569	12.1314
RHOA	72.8619	95.4849	71.0375	60.4174	61.6078	51.1708
RHOB	1.22007	1.3237	1.17837	14.6021	30.4995	10.9736
RHOC	3.28718	5.53644	4.1909	1.22987	NA	2.80757
RHOG	9.18738	22.6798	12.8758	9.33776	21.1076	15.4585
ARHGAP1	0.741578	3.31948	0.767611	1.67188	1.68651	1.46132
ARHGDIA	19.025	20.3202	19.3513	11.7017	11.9814	11.4487
ARL1	1.39391	4.60246	1.71749	1.73926	2.52227	0.807188
ARL2	0.699611	3.11128	1.0544	NA	2.00705	0.670249
ARL3	0.745041	2.49749	0.554181	NA	NA	NA
ARRB1	NA	0.156521	NA	NA	NA	NA
ASAH1	4.48711	2.82683	7.90732	2.79686	0.67907	0.595408
ASL	0.855686	0.942416	NA	NA	NA	NA
GET3	4.93317	9.85102	5.38335	3.30654	4.05401	2.56068
ASNS	5.97821	29.5661	6.74736	5.98183	10.9004	6.5228
ASPH	1.53738	1.74563	1.75024	NA	NA	0.518223
ASS1	2.04063	4.62124	2.74954	1.70613	1.78051	0.574802
SERPINC1	29.1159	31.1713	28.8563	47.1278	29.2265	25.0958
ATIC	8.98791	33.1528	10.4301	16.1455	20.8842	11.6192
ATM	1.75625	0.670906	0.769986	NA	NA	NA
ATOX1	2.13303	1.7399	2.14587	NA	NA	NA
ATP1A1	1418.81	1049.61	1480.32	1035.9	1118.76	944.68
ATP1A3	14.5118	9.17708	12.0492	4.68535	9.59514	11.7146
ATP1B1	97.4964	67.9389	87.8598	80.2012	64.6167	87.9582
ATP1B3	215.356	149.029	223.453	146.758	101.098	134.773
ATP2A2	61.8126	62.9451	64.3151	10.3466	12.5055	12.3561
ATP2B1	19.5236	26.0634	19.6404	21.644	21.2379	20.6061
ATP2B2	0.871456	1.1952	0.674207	0.916111	NA	NA
ATP2B4	38.1972	32.3734	32.9392	22.9374	20.023	20.2386
ATP5F1A	318.689	360.371	330.025	63.1802	66.2156	50.3513
ALDH7A1	23.6036	29.6907	22.577	20.9882	19.3896	16.2881
ATP5F1B	383.417	458.474	435.137	94.4308	159.885	87.7695
ATP5F1C	43.0622	37.1546	34.8932	3.20783	5.00948	4.27251
ATP5F1D	28.8652	19.2309	20.8552	NA	NA	NA
ATP5PB	49.85	37.4704	52.4868	5.00021	7.44962	1.82507
ATP5ME	19.8993	14.1224	19.1963	2.46481	NA	2.97345
ATP5PF	22.2873	17.8111	22.0561	NA	4.58235	0.813836
ATP6V1A	36.697	28.6624	34.0951	9.83175	5.72203	6.18297
ATP6V1B2	35.8271	31.5496	42.3024	10.3162	7.85201	8.65594
ATP6V1C1	6.21438	8.71926	15.3709	6.4246	7.57693	3.35837
ATP6V1E1	5.99956	5.92291	5.96837	1.16442	NA	NA
ATP6V0A1	7.8975	7.19504	9.06469	3.55792	2.94738	3.96417
ATP6AP1	1.26886	1.06768	1.57247	0.752716	0.45403	0.482463
ATP5PO	129.435	89.8439	119.565	170.435	137.998	167.563
AZGP1	1.10042	1.51641	1.47966	2.34889	4.43621	3.79363
AZU1	NA	0.473237	0.563958	NA	NA	NA
B2M	0.235697	18.3789	45.309	363.156	20.0502	17.1496
BAX	1.13116	0.83968	0.907627	NA	NA	NA
BCAT2	NA	2.30733	3.2928	4.14713	NA	NA
BCS1L	0.476264	0.593707	NA	NA	NA	NA
BID	1.91866	1.45847	1.81195	NA	NA	NA
BLMH	26.8063	22.181	30.9054	53.755	36.8812	44.2334
BLVRA	1.43932	4.35275	2.83036	0.98839	0.522848	1.33028
BLVRB	2.38627	5.6997	3.94549	2.97902	5.98611	3.23688
BMP1	1.86234	1.72614	1.5767	NA	2.93376	1.22198
BNIP1	0.699775	0.832762	0.705318	NA	0.770662	NA
BSG	157.155	104.558	144.783	154.101	118.652	155.671
BTF3	8.25089	6.7133	2.52219	1.92041	2.35256	1.17446
BYSL	0.272394	0.892641	0.415833	NA	NA	0.273516
C1QBP	74.3248	62.033	69.7687	12.8252	9.87619	10.0799
SERPING1	4.60267	3.54685	4.96284	3.91111	1.61949	4.97975
C1R	15.4797	11.7963	16.1722	21.7498	16.0407	19.8759
C3	71.8873	119.709	109.508	63.8591	52.5344	65.9098
C3AR1	0.585678	0.418517	0.5715	NA	NA	NA
C4A	38.4361	34.8605	39.9748	51.426	46.4035	50.8189
C4BPA	160.163	114.459	147.293	299.676	213.841	236.726
CAPN5	1.54318	1.77995	1.37826	2.40745	2.56058	NA
C5	5.58627	6.07597	6.1114	7.83268	5.72956	8.12969
C7	1.90618	1.52081	2.05078	2.29393	1.19134	2.35646
C8B	2.06294	NA	0.798365	NA	2.54841	2.53459
C9	4.99634	4.796	6.39858	8.87267	7.48359	8.01044
VPS51	0.263669	0.304091	NA	NA	NA	NA
TMEM258	1.35888	0.973876	1.50661	NA	NA	NA
PTTG1IP	4.50161	3.56206	6.15238	4.41308	2.4259	4.37413
TMEM50B	2.35678	1.55485	1.95326	1.52226	1.02526	1.43227
CA1	NA	NA	14.0358	NA	NA	NA
CA2	11.2822	8.33287	14.4003	7.10185	6.60837	7.18323
DDR1	0.797044	1.12503	0.746719	NA	NA	1.16044
CAD	6.60112	35.1612	7.60102	4.17036	11.1753	2.38512
CALD1	0.743587	NA	0.845068	NA	NA	NA
CALM2	161.17	114.576	145.68	115.348	104.91	124.98
CALR	177.346	151.101	169.591	24.2116	38.2852	39.8737
CALU	20.4109	17.7639	22.9056	8.77296	6.40154	8.03501
CAMK2D	0.471751	3.587	0.772436	0.425595	1.80768	0.481649
CANX	189.134	159.944	180.141	125.171	86.8815	108.519
CAPG	30.2857	21.214	24.1767	31.4472	25.8447	34.8308
CAPN1	87.8448	57.9379	79.6119	118.93	104.879	121.093
CAPN2	22.0749	36.6963	24.19	25.6002	24.7988	37.8786
CAPNS1	40.8227	37.1155	42.5603	20.9947	26.9436	28.1834
CAPZA1	29.3618	26.7027	29.9477	13.419	17.4924	17.8613
CAPZA2	23.3948	18.9227	23.0943	15.3484	13.1957	13.3902
CAST	3.26003	2.44717	4.02729	NA	NA	1.58415
CAPZB	47.5086	42.2917	46.2761	25.6497	23.6142	25.6482
CARS1	9.3629	9.80587	9.77875	0.539783	2.2812	2.78909
CAT	32.1776	32.1745	43.4805	15.2018	7.22081	14.0525
CAV1	28.3409	26.8241	28.2175	26.4165	16.4332	19.9248
CAV2	10.146	6.84613	10.0454	7.36681	5.07512	6.06177
SERPINH1	57.1355	61.646	60.605	11.1139	21.3414	19.0084
CBS	1.20005	1.12736	1.36585	1.61309	1.12332	1.11809
CCNB1	4.91727	4.59454	5.17059	11.3998	9.22023	11.7284
CCT6A	134.46	158.825	138.986	56.6207	60.2213	45.3555
CD9	303.522	203.772	298.746	376.6	284.055	306.723
SCARB1	15.213	11.969	17.0708	8.31563	5.02518	6.54801
SCARB2	33.9875	24.0213	34.1733	13.2293	12.3804	15.0329
ENTPD2	20.0748	17.2035	22.8086	8.09734	7.77635	6.03111
CD40	3.28748	2.27922	2.92841	NA	0.729059	NA
CD44	180.41	128.646	164.073	126.521	118.897	131.281
CD47	45.508	30.4384	40.9801	60.2013	40.4056	52.4611
CD58	3.71489	3.54531	4.81281	NA	NA	NA
CD59	70.5549	56.628	56.6897	63.5359	46.5849	62.1539
CD63	17.5138	17.4386	23.0909	16.8522	9.65408	15.0838
CD68	0.340402	0.177102	0.433155	NA	NA	NA
CD81	86.0362	56.2235	77.6475	92.762	190.782	102.02
ADGRE5	27.6198	21.5806	27.2107	8.98869	10.4875	12.3688
CD151	49.5986	39.1313	51.0794	93.9894	71.5627	82.8113
CDK1	4.64458	19.1624	4.82866	6.97071	5.61734	3.44403
CDK11B	NA	0.534238	0.270126	1.1207	0.634316	1.19126
LRBA	3.36531	11.4445	4.1249	20.6845	40.6926	29.9455
SEPTIN7	24.4509	27.0597	19.5552	6.3532	10.6426	10.9253
CDC20	6.21231	6.6442	4.8145	NA	5.12895	2.32073
CDC42	79.4921	82.6926	89.3132	105.682	76.2512	73.5058
CDH1	9.98319	NA	6.50271	5.65891	4.10419	5.54882
CDH3	102.38	74.5387	92.2042	130.111	119.78	130.869
CDSN	0.985729	NA	0.653436	NA	1.49609	1.74258
CETN2	2.50264	1.32289	1.63395	NA	NA	NA
CFL1	371.919	437.365	346.606	106.352	222.649	124.016
CFL2	8.95855	8.33243	7.3097	0.566978	0.756174	0.9794
CTSC	0.623957	0.535787	0.694573	NA	NA	NA
RCC1	7.63769	10.3984	6.56148	4.65549	2.24932	5.08678
CHD1	2.52721	0.927395	0.504289	1.25473	NA	1.20337
CHD4	1.33773	2.70343	1.36084	0.581847	0.511275	0.665554
LYST	4.85886	4.04465	4.77411	0.338513	0.505064	0.360101
CHUK	NA	0.398388	NA	NA	0.368139	NA
CKB	60.6235	104.032	67.9068	37.2968	60.0836	27.7469
TBCB	0.486017	1.45001	0.817746	NA	NA	NA
AP2M1	57.7778	48.2461	57.8993	42.4149	55.6269	32.0934
AP2S1	1.49116	1.83755	1.40219	1.50708	4.66981	0.837666
AP3S1	0.617305	0.98682	0.806956	NA	NA	NA
CLU	19.6572	17.7829	21.7807	23.6388	31.2242	28.4237
CLIC1	58.5094	103.346	51.7413	49.0368	115.813	40.995
TPP1	2.7988	2.8142	3.22634	1.93549	1.57809	2.69604
CLN5	0.862177	0.948158	1.8487	NA	NA	NA
CLNS1A	0.986545	2.7695	0.664	NA	NA	NA
CLPTM1	7.62998	7.5728	8.55187	NA	4.15009	2.25809
CLTA	7.69275	7.2711	6.23982	7.50176	5.22184	7.98964
CLTB	26.2318	37.7496	25.8451	61.3906	32.5695	41.9272
CLTC	799.688	750.27	787.621	1495.42	1238	1273.16
ABCC2	1.25639	3.02978	1.14386	29.5893	12.9591	21.2049
CNN2	5.64405	6.05997	5.21479	340.976	444.989	317.17
CNN3	7.76065	2.76499	3.16765	0.918437	10.9592	2.78331
CNP	17.4446	33.2379	13.8073	10.2937	20.0917	7.68707
COL1A1	NA	NA	0.68623	NA	NA	NA
COL4A2	NA	NA	0.795539	NA	NA	NA
COL6A1	4.6619	1.71324	6.96479	NA	NA	NA
COL6A2	NA	0.159217	3.04948	NA	2.85258	2.52997
COL6A3	0.998676	1.10672	4.06226	0.330514	1.50084	NA
COL12A1	36.8141	34.0375	30.7919	18.8785	26.4714	19.1107
COMT	0.8646	4.59961	1.82867	NA	3.03026	NA
COPA	17.1697	47.0629	22.7088	20.717	32.9899	22.2149
COPB1	14.4819	31.3923	16.4049	13.2766	14.165	10.1533
SLC31A1	6.3856	4.03249	7.30337	13.6821	12.9391	12.5486
COX4I1	95.267	45.3063	55.2342	6.99308	5.73076	10.4108
COX5B	46.6869	35.6513	47.5538	1.58038	NA	3.04471
COX6A1	0.580657	0.758203	NA	NA	NA	NA
COX6B1	6.21878	5.06098	6.15937	1.16972	7.16366	1.47511
COX6C	0.541234	0.571513	0.653063	NA	NA	NA
COX7A2	17.1059	11.798	17.0424	NA	NA	NA
COX7C	3.53744	2.90418	3.81242	NA	NA	NA
COX15	5.98999	3.13123	5.97273	NA	NA	0.621377
CP	2.27869	3.45357	4.45884	16.1638	22.4262	16.9888
CPA1	0.366085	0.569726	0.56093	0.425005	NA	NA
CPD	3.59628	2.90283	3.92985	0.948	1.25959	1.35379
CLDN3	40.1399	26.2759	40.4929	215.428	126.893	214.934
CLDN7	9.57137	6.39086	9.81538	5.36622	0.939071	3.61238
CPOX	126.247	119.328	131.882	53.7914	56.4795	55.1942
CPS1	6.74675	5.77539	5.61483	10.9738	6.50851	5.3316
CPT1A	20.4096	18.2557	22.3171	2.73705	3.06182	4.70319
CPT2	106.208	57.5778	103.302	187.58	126.463	175.028
CRABP2	45.7358	42.223	43.9374	65.4023	44.6323	41.5544
CRIP2	0.921759	1.22553	0.81052	NA	NA	NA
CRKL	1.96504	2.58367	1.77011	NA	0.75681	0.934302
CRYAB	0.538055	0.816555	1.07283	NA	NA	NA
CRYZ	13.0229	18.8771	18.9774	3.72728	0.801425	2.96252
CS	51.1585	66.5567	54.8815	3.27842	4.60704	3.80702
CSE1L	17.5041	37.8041	19.5428	12.1639	17.2506	13.4835
CSK	NA	0.627526	NA	NA	NA	NA
CSNK1A1	0.253	10.4205	0.300153	NA	NA	0.82757
CSNK1E	0.690471	1.51125	NA	NA	NA	NA
CSNK1G3	0.321664	0.472379	0.328678	0.364778	0.538647	0.255525
CSNK2A1	44.6174	47.6278	49.2771	44.3287	45.5337	43.7191
CSNK2A2	2.46001	5.61164	3.26649	6.41813	4.78343	3.58085
CSNK2B	17.4953	19.9765	18.517	10.4509	14.0529	12.5056
VCAN	1.31218	1.79226	2.48906	1.0205	NA	2.40881
CSRP1	2.03965	3.02253	2.08012	NA	0.687497	NA
SLC25A10	28.4479	24.5372	34.9675	63.6571	52.0448	87.7112
CST3	NA	0.952246	1.09167	NA	NA	NA
CSTA	0.893859	0.843179	0.69673	NA	1.49826	1.30777
CSTB	16.5579	16.1148	20.1072	14.5903	6.24105	15.5
CTBP1	5.15583	7.32786	5.72761	1.22621	2.85156	1.37855
CTBP2	5.01139	9.19612	4.96688	0.621119	1.8639	2.32496
CTNNA1	79.0328	77.1793	80.8884	63.2196	58.7155	58.2448
CTNNB1	75.7073	61.9665	83.7306	45.0515	35.1853	54.4706
CTNND1	43.4687	50.2205	38.6023	25.326	42.3593	29.1784
CTPS1	1.85431	5.24879	1.51682	0.675384	3.83633	2.84957
CTSB	6.78982	7.01118	7.61483	2.00095	7.02781	4.78732
CTSD	12.6327	10.5071	14.3882	12.1918	6.87701	10.9936
CTSG	NA	NA	5.48548	3.29732	NA	NA
CTSZ	0.933436	0.74776	0.881175	NA	NA	NA
CXADR	11.0884	7.07614	11.4201	11.4858	10.3226	15.8805
CYB561	1.62693	1.08659	2.07395	1.02812	0.733595	0.560368
CYBA	0.889676	0.562549	1.07232	23.3214	24.5382	45.1691
CYC1	42.9417	29.9615	41.4788	3.05203	3.08274	3.36237
DAD1	38.1891	12.7323	34.6205	5.76097	4.14021	3.80515
CD55	21.4577	11.7357	11.2909	6.63226	11.7487	10.1725
DAG1	3.46435	3.16078	3.76572	NA	NA	0.332042
DARS1	23.0083	68.3489	26.7614	31.8293	44.9908	29.5177
DBI	12.0423	8.31175	14.7602	7.53835	6.34236	6.18667
DBN1	2.86515	8.47354	2.76964	NA	1.48679	NA
ECI1	13.2165	10.5193	13.6332	0.645854	0.441647	0.850898
DCK	NA	0.406791	NA	NA	NA	NA
DCTN1	2.80664	4.01065	2.08907	1.64298	1.44153	1.70445
DDB1	35.8832	33.0659	38.0544	14.9138	13.6491	13.925
DDOST	65.5317	51.0343	72.7877	11.0555	9.27083	8.88268
DDT	5.59365	42.7102	4.42203	NA	NA	NA
DDX1	0.977398	9.23663	1.63757	1.1632	1.94025	NA
DDX3X	10.3785	39.437	11.0579	13.3512	18.4906	14.6875
DDX5	45.3411	68.7743	48.5417	92.5243	67.3501	71.6705
DDX6	5.91775	9.06436	6.61109	3.50299	7.42445	2.35087
DHX9	39.5532	74.4123	39.6836	22.8598	31.761	19.3543
DDX10	NA	0.340242	NA	NA	NA	NA
DHX15	10.9248	37.6123	13.2417	10.8174	25.7023	12.3928
DECR1	8.05725	12.7392	11.2952	9.99632	4.84007	7.83969
TIMM8A	0.39185	NA	0.456564	NA	NA	NA
GSDME	4.12953	4.41479	3.14312	1.16266	4.00593	1.35581
DHCR7	9.87886	9.86834	8.94409	4.55977	2.06626	3.52662
DHCR24	8.52399	7.80655	8.39141	25.8521	36.0171	29.8569
DHFR	0.302674	0.232509	0.237231	NA	1.90514	1.69009
DHODH	2.50645	1.011	2.96621	NA	NA	NA
DHPS	0.325462	0.35063	NA	NA	NA	NA
CYB5R3	21.9709	23.8384	24.6108	11.9301	7.47332	8.11638
NQO1	16.3315	47.0943	16.0508	20.91	37.5023	18.9331
DIAPH1	10.8294	17.5833	11.4508	40.8679	23.3087	22.6505
DIAPH2	7.05818	6.47691	10.5792	9.22049	2.24484	4.50683
DKC1	7.36386	10.1796	7.86313	32.1796	28.0023	53.686
DLAT	3.09509	11.5733	3.37893	2.64919	1.89946	2.21662
DLD	43.749	41.4885	47.9619	10.609	6.78203	7.82407
DLG1	3.40474	2.91189	3.77618	1.59126	2.79873	2.29069
DLST	5.69335	6.02689	5.92435	0.698109	NA	NA
DMBT1	6.35873	4.96535	7.49406	6.50361	8.34988	8.49744
DNM1	1.14229	1.53656	1.35979	2.14642	1.34849	1.93683
DNASE2	0.722108	0.599922	0.682427	NA	NA	NA
DYNC1H1	47.9673	144.502	56.2089	75.7629	265.784	246.02
DYNC1I2	4.29874	4.25617	3.7546	NA	NA	NA
DYNC1LI2	0.382127	0.666612	0.315142	NA	0.336276	NA
DNM2	5.8357	11.8295	7.08188	23.1954	8.39567	8.09586
DNMT1	0.489641	2.29142	0.435545	NA	2.0244	NA
DOCK3	4.42408	3.97412	5.72513	5.53436	5.44712	7.13873
DPP4	3.19896	5.31052	3.852	4.10617	4.12445	4.54625
DPYSL2	12.9958	17.2464	15.1299	7.82553	4.55456	5.74012
DPYSL3	1.12201	1.239	1.14918	NA	NA	NA
DSC1	6.60192	5.51913	4.01043	9.62965	16.0528	17.8521
DSG1	13.9547	8.57841	9.63899	13.3939	15.0487	17.9664
DSG2	59.7594	71.8478	58.7017	71.1934	59.0079	64.9133
DSP	20.0529	27.7773	17.3215	24.2369	19.6524	57.0411
DTYMK	NA	4.03977	0.55844	NA	1.16499	0.581754
DUT	0.417052	1.49127	0.687453	NA	0.524512	0.594391
ECE1	23.3506	16.8927	21.8775	48.3266	152.393	41.7092
TYMP	5.83438	5.14344	5.05211	61.219	48.2774	43.0366
ECH1	14.1148	9.81969	13.7963	1.31144	0.655314	0.793199
ECHS1	8.91535	13.2778	12.0688	NA	1.61883	NA
ECM1	0.586126	NA	0.573885	NA	NA	0.432565
EEF1A1	214.073	631.102	218.077	211.925	491.364	156.814
EEF1A2	307.024	790.708	309.157	366.269	711.053	338.714
EEF1B2	37.0375	35.708	35.3715	10.2152	9.15056	11.6082
EEF1D	30.2137	30.6531	32.4943	NA	7.76106	NA
EEF1G	121.175	136.613	126.786	144.586	171.745	180.682
EEF2	550.88	935.703	583.534	718.138	822.74	698.713
EFNB1	0.775969	0.730336	0.710294	NA	NA	NA
EGFR	22.0371	24.8747	22.151	29.6539	29.8026	25.2652
EIF2S1	27.6057	32.0624	27.8655	17.0374	10.0342	13.0504
EIF2B1	0.78577	1.30687	1.29305	0.821763	NA	0.281403
EIF2S3	37.9682	40.5954	34.8268	26.2505	35.7116	28.9116
EPHA2	280.084	270.241	306.803	64.3111	73.7195	63.1164
EIF4A1	75.9646	193.859	71.0024	53.6865	116.112	57.2238
EIF4A2	2.38257	3.18097	2.39054	2.18138	4.79767	2.18533
EIF4E	5.62353	8.19688	6.08994	3.87094	4.89012	2.79965
EIF4G1	11.4054	19.6806	11.0614	6.32949	13.4406	7.02591
EIF4G2	1.29705	4.347	1.8599	0.897858	1.64962	0.440417
EIF5	1.75024	3.38058	2.217	3.91626	3.10195	1.52668
EIF5A	23.7075	57.8048	29.9403	165.208	165.905	152.879
SERPINB1	15.8604	15.5156	22.1198	7.34015	4.86611	9.14405
ELAVL1	1.78312	3.69022	2.63608	NA	1.47972	NA
EMD	NA	0.911437	NA	NA	NA	NA
MARK2	0.895434	2.0048	1.83089	NA	1.05829	1.6254
EMP3	17.9721	14.1415	20.1114	29.0008	12.7005	23.3374
CTTN	0.69159	0.899335	0.68991	NA	NA	NA
ENO1	1415.71	1026.54	1288.05	877.677	773.223	692.958
ENO2	11.7954	7.71759	12.768	21.1045	6.9857	11.2708
ENO3	145.877	95.4846	138.379	89.4189	56.3983	67.6162
SLC29A1	22.0389	16.2321	21.0179	5.46463	15.8825	6.12935
EPB41	0.532986	0.599172	NA	NA	NA	NA
EPB41L2	20.3389	15.6751	11.3903	24.5707	41.1603	18.2675
STOM	19.0515	12.5597	14.3106	12.6965	13.4517	14.6215
EPHB2	0.819072	0.535202	0.603068	NA	0.835516	0.746029
EPHB4	0.361022	0.423646	0.422568	NA	NA	NA
EPHX1	36.6804	21.1322	31.464	12.7011	11.7915	9.87561
STX2	3.46488	2.61754	3.54411	NA	4.93226	4.22618
EPRS1	103.042	86.6522	96.3955	246.667	144.011	174.011
EPS8	2.52685	3.21722	1.98561	NA	3.23462	0.778507
ERBB2	1.16852	1.07402	1.26501	NA	NA	0.483955
ERH	4.96539	6.18249	5.34011	1.48276	2.09139	1.99626
FBL	1.98258	14.7952	4.02916	1.0506	1.70759	1.13207
ESD	11.3092	27.0693	13.3288	7.34221	8.41019	6.17652
ETF1	9.50859	10.5433	10.8031	1.86505	3.04066	2.77335
ETFA	9.79322	25.6721	11.8611	0.398639	1.48415	1.10731
ETFB	2.6717	16.3491	4.65775	3.6854	3.97698	3.20202
EVPL	1.33794	0.591111	0.45347	4.37633	4.48687	4.31477
EWSR1	0.539443	2.30435	3.11306	NA	NA	NA
EXTL2	0.970795	0.405337	0.688718	NA	NA	NA
F2	121.287	127.209	133.111	228.138	122.021	142.313
F3	1.00108	0.405305	0.381874	NA	NA	NA
F5	397.311	304.818	394.432	381.683	270.709	384.938
F9	4.23084	3.80916	4.223	5.00936	4.50141	5.73705
F10	20.3125	13.3745	9.32049	16.4882	19.0058	17.9925
F13A1	4.65012	3.82371	4.76293	9.34791	8.35055	9.15721
F13B	2.70806	1.61912	2.55625	0.738097	NA	NA
FABP5	86.7052	78.6281	88.567	54.471	50.112	61.6996
ACSL3	3.44338	10.5126	4.93472	1.66986	2.23104	2.94243
ACSL4	1.12914	3.98878	1.72038	0.884483	2.04457	1.35775
FBLN1	2.00752	1.21533	1.97322	1.38842	2.2316	2.607
FARSA	4.72968	9.81606	8.14382	1.11331	1.34781	1.47759
FASN	443.196	782.376	452.462	659.021	949.208	724.117
FAT1	12.2729	11.9285	11.1498	15.5012	17.9186	22.1321
FAU	6.19894	5.66298	5.17387	NA	NA	NA
FDFT1	1.12568	2.342	1.92677	NA	NA	NA
FDPS	2.0768	2.85804	2.66016	1.30512	1.11531	1.30662
FDXR	2.1865	11.8651	2.56463	2.88972	3.50627	2.62406
FECH	NA	1.6909	NA	NA	2.49188	3.93034
FEN1	13.6912	12.852	10.7964	40.0996	25.4887	37.0095
FGA	NA	0.345353	19.4976	1.07709	1.61734	1.55066
FGB	3.95313	2.18785	16.5926	0.358827	0.523621	0.280159
FGG	1.78707	1.73246	17.7523	NA	3.72959	3.66722
FH	26.263	20.3546	27.6637	NA	NA	0.722659
FHL1	2.06062	2.94696	2.58177	4.53196	0.910126	3.73316
FKBP1A	16.2284	13.2647	18.751	12.651	10.445	15.535
FKBP2	4.51732	3.5386	5.17358	1.40908	1.10007	0.999097
FKBP3	0.355306	0.466237	0.507998	NA	NA	NA
FKBP4	47.2715	59.0498	49.867	17.2903	44.8414	21.0228
FLII	0.844472	4.3111	0.826084	1.5354	1.75728	1.1765
FLNA	337.343	378.165	357.026	375.529	296.744	285.484
FLNB	62.1281	75.9888	68.5032	78.9858	48.299	39.4558
FLNC	6.0478	5.08878	5.13959	8.57918	9.31652	8.57748
FLOT2	5.191	3.43061	4.14044	0.942479	NA	NA
FN1	49.5912	37.8253	58.9319	28.9726	64.8074	44.0115
FNTA	0.29723	0.385669	0.352081	NA	NA	NA
FOLR1	2.73531	2.03588	2.18402	1.31464	NA	0.943713
FSHR	0.559255	0.479681	0.761264	NA	NA	NA
FTH1	13.2231	11.9074	13.575	12.7718	22.8309	16.1873
FTL	7.34324	8.19465	19.9133	7.73735	11.6735	10.3967
FUCA1	1.53761	1.1733	1.53058	1.71019	1.35528	1.43521
FUCA2	1.27298	0.422344	0.654095	NA	NA	NA
FUS	6.9375	5.73146	5.42157	2.65018	1.4932	0.886917
KDSR	0.320511	0.347029	0.460433	NA	NA	NA
G6PD	40.4449	60.9433	46.2948	39.4244	45.4934	33.9565
SLC37A4	0.954862	0.659005	0.795364	NA	1.08649	1.1668
XRCC6	69.5129	59.1439	53.4655	67.9307	54.3278	61.2528
GAA	11.8698	16.2014	12.8009	16.0648	4.99677	7.25348
GAK	0.560566	1.20356	0.701615	0.441624	NA	0.907601
GALE	0.175404	0.846362	0.2774	0.27194	0.732334	0.313279
GALK1	0.123026	0.442678	NA	NA	0.613075	NA
GALNT1	2.43821	1.8184	2.06475	NA	NA	1.22916
GALNT2	4.23207	3.24534	2.63975	5.98538	4.80006	4.36431
GAMT	NA	1.10033	NA	NA	NA	NA
GAPDH	622.472	1145.88	620.108	387.343	494.721	315.716
GARS1	29.0628	52.4409	29.1258	31.6551	29.1232	22.8198
GART	45.1706	62.4045	45.4369	7.17971	26.1127	13.5223
GBA1	0.617089	0.508736	0.572298	NA	NA	0.333024
GC	4.85911	4.56354	5.12551	5.83866	10.1673	10.7185
GDI1	21.501	15.1644	24.1391	41.8558	31.4353	38.4497
GDI2	99.666	72.7477	98.4679	83.5775	58.6537	78.6395
GFPT1	25.4008	43.4836	26.0978	24.8285	38.2941	25.4115
B4GALT1	NA	0.65226	0.746789	NA	NA	NA
GLB1	1.57594	0.789278	1.6308	4.62863	1.82623	2.83259
GCLC	4.05426	3.52917	3.10312	1.38497	1.40179	1.95877
GCLM	1.01957	1.49829	1.25667	NA	0.767855	0.524552
GLG1	80.527	55.6716	86.0013	215.071	146.716	159.538
GLO1	8.08005	15.5029	11.7925	5.04327	3.38182	4.67824
GLS	1.41127	3.60085	2.18421	1.75253	1.65246	1.65683
GLRX	1.08428	0.865124	1.05735	NA	NA	NA
GLUD1	47.501	37.2455	47.8274	2.95458	3.59945	6.92631
GLUL	0.371119	0.402183	0.622009	NA	NA	NA
GM2A	2.02072	1.40801	2.33572	2.31908	2.17642	1.65939
GMDS	33.9385	22.8086	34.5263	NA	NA	2.72934
GNA11	11.5915	27.819	14.461	15.4602	23.4516	13.8311
GNAI1	11.0403	8.43334	5.98326	8.41573	13.0951	9.19204
GNAI2	118.94	167.713	132.783	139.342	146.907	115.385
GNAI3	19.1762	16.5897	12.154	37.4967	29.7907	21.882
GNAQ	2.07071	8.61526	9.73341	3.35418	20.7684	2.45558
GNAS	6.20175	18.5665	7.41531	6.00698	10.005	7.27235
GNB1	115.536	112.51	119.058	55.8771	68.1441	57.957
GNB2	106.413	147.238	108.569	86.0928	152.084	103.902
GNG5	17.5939	11.7141	15.2567	2.29579	1.56766	1.61772
GNG7	0.866557	0.609639	0.762676	NA	NA	NA
GNL1	0.613411	4.71279	1.30508	1.19762	3.06275	2.20415
GNS	9.30013	4.82802	8.89673	181.053	138.34	158.03
GOT1	90.9877	56.1227	80.0115	164.431	230.285	141.029
GOT2	91.6613	74.8552	101.47	32.3301	19.3342	28.874
SFN	103.066	134.335	110.55	70.1958	141.949	76.7298
GPC1	36.465	18.1558	22.9296	372.91	35.8127	203.86
GPD2	34.7563	29.958	30.3605	3.1277	10.5703	3.70555
GPI	99.5152	102.088	106.463	73.0014	79.8699	69.2531
GPM6A	1.24391	0.953721	1.46142	0.726155	NA	NA
GPS1	0.605057	1.65936	4.58292	NA	0.642657	0.706654
GPX1	0.423413	3.37759	1.03662	NA	0.635642	0.277545
GPX3	0.555376	0.937317	0.729698	0.863971	0.924668	1.03488
GPX4	0.436055	1.33636	0.528455	NA	NA	0.557724
GRB2	7.77371	6.06228	5.25055	5.24842	7.86651	6.37206
GRIA1	6.83141	4.05905	6.73702	3.85647	2.98896	3.76675
GRN	1.33054	1.01229	1.14189	NA	0.876876	2.25658
PDIA3	479.49	379.879	439.763	178.092	153.055	146.973
GRSF1	0.201279	1.29484	0.323525	8.8854	5.05799	7.55928
GSK3A	NA	0.497706	NA	NA	NA	NA
GSN	59.3911	55.0039	54.9131	38.0421	47.2709	45.0741
GSPT1	7.07791	12.9101	5.10874	3.68172	8.111	2.0291
GSR	48.0381	40.4682	53.8562	18.0548	20.306	18.8445
GSS	10.8966	5.94489	11.7167	8.13209	4.21115	7.54639
GSTP1	58.5238	98.1731	70.1979	43.3495	52.2094	41.0993
MSH6	NA	0.295489	NA	1.66491	1.20255	2.3967
GTF2F1	1.06406	0.913331	1.0891	4.4635	4.72794	5.05493
GTF2I	NA	2.76852	NA	NA	3.30698	NA
GTF3C1	0.66392	0.466476	0.81419	NA	NA	NA
GYG1	0.705721	0.558581	0.749334	NA	NA	0.519242
GYS1	0.258271	1.61423	0.857543	NA	NA	NA
GYS2	0.299346	0.841314	0.478707	NA	NA	NA
H1-0	0.570707	0.456477	0.594782	NA	NA	NA
H1-2	48.3856	40.9605	46.3107	47.8967	60.7703	57.7045
H1-4	208.358	236.925	233.057	256.518	212.315	203.66
H1-5	NA	NA	4.27896	NA	NA	NA
H2AX	2.95244	4.07424	3.31118	NA	NA	NA
H2AZ1	79.0069	164.62	193.583	610.566	336.479	473.917
H2BC3	261.286	181.815	198.495	417.302	389.876	391.5
H3-3B	2.97868	3.62104	2.10652	NA	NA	NA
HABP2	9.10377	12.4927	10.7045	26.5635	23.8152	26.4018
HSD17B10	6.99753	25.1307	8.797	231.114	112.682	153.078
HAGH	NA	0.508999	NA	NA	NA	1.38195
HADHA	13.4098	32.2111	16.6739	2.03763	3.99741	1.36047
HADHB	19.012	25.1369	19.2173	5.74348	10.4568	7.36367
HADH	21.9339	17.3901	21.2549	87.0993	42.6017	35.7568
HARS1	20.6561	13.8349	22.628	12.2583	10.3107	5.96755
HBA2	186.694	246.656	1683.65	193.097	170.085	162.594
HBB	101.212	163.313	2635.44	127.78	139.939	130.029
HBD	289.806	220.92	327.583	398.277	350.477	359.671
HBG1	164.102	255.474	200.629	224.033	267.356	280.169
HCCS	0.754477	0.595874	0.691075	NA	NA	NA
SERPIND1	2.86986	1.84584	3.01239	0.717661	2.2778	2.79621
HDAC1	0.751162	2.33879	0.851604	NA	0.685226	NA
HDAC2	0.443561	0.646764	0.352613	NA	0.460662	0.277682
HDLBP	102.972	92.6426	95.2075	15.321	14.4852	14.3397
HEXA	0.824555	0.694138	1.12583	0.599248	NA	0.517412
HEXB	18.7473	14.5735	18.8596	5.0768	5.58546	7.49603
HGD	0.106204	0.154557	0.20737	NA	NA	NA
UBE2K	7.49321	5.25568	9.31565	2.49945	2.05237	3.10464
HINT1	4.17528	6.1699	2.6261	NA	NA	NA
HK1	22.8941	20.9905	27.5321	8.18179	4.11491	12.6302
HK2	5.99407	4.03211	5.58818	NA	NA	NA
HLA-A	189.475	139.586	179.663	249.034	616.406	276.152
HLA-B	17.8027	14.5331	20.446	7.64638	17.4702	16.9596
HLA-C	43.738	38.646	45.8382	40.7094	26.4416	41.7843
HLA-DRB1	0.848007	0.913524	0.934378	NA	NA	NA
HLA-F	0.402964	0.393771	0.590368	NA	0.456041	NA
HMBS	0.554553	0.145331	0.346119	NA	NA	NA
HMGB1	676.485	439.668	493.921	1150	1168.68	1127.74
HMGB2	62.3625	36.8621	35.9818	70.2993	102.535	84.3466
HMGB3	3.48773	2.75309	3.10131	2.65256	2.25816	3.02469
HMGCL	8.44444	6.12962	9.06332	18.6666	9.88395	15.0568
HMGCS1	1.28182	1.64125	1.20031	1.38132	0.932352	0.84236
HMGA1	12.5399	6.99688	6.83693	NA	NA	NA
HMOX1	0.398519	0.395124	0.445901	2.37319	1.62017	2.09284
HMOX2	0.828766	0.969712	1.19221	NA	0.7967	NA
HNRNPA1	30.2691	48.4493	47.3135	46.0178	35.3565	119.209
HNRNPA2B1	13.5951	30.9813	10.411	6.54019	9.5627	5.93832
HNRNPAB	4.65327	4.52031	3.94	1.13592	2.54649	1.3604
HNRNPC	12.1707	27.511	10.3707	4.84279	8.15554	6.18055
HNRNPD	9.77329	10.9833	9.27666	11.847	34.3052	8.65872
HNRNPF	0.927375	4.57347	0.719495	1.50812	0.584037	NA
HNRNPH1	15.2197	57.644	13.2014	9.92102	25.2727	14.7563
HNRNPH2	0.382429	1.26848	NA	NA	4.32608	3.32293
HNRNPH3	0.787982	2.70129	0.394378	1.57387	2.29129	1.15082
HNRNPK	37.4044	69.0968	42.4289	24.3534	45.1745	30.7577
HNRNPL	10.1645	22.0395	7.05401	5.72949	6.31084	6.4234
HNRNPU	10.7184	39.9887	13.3297	10.1771	17.8763	10.4256
HP	NA	NA	NA	NA	0.924477	NA
HPCAL1	34.2723	27.5362	34.5034	30.6992	28.4678	32.743
HPRT1	11.8646	39.4322	10.1316	10.9738	8.90878	9.65404
HRAS	1.69239	2.37923	1.05279	2.07327	1.86766	1.27191
HRG	12.5755	4.80886	9.38726	2.84604	NA	1.37957
PRMT1	25.2341	32.3239	26.8393	26.7699	26.4516	18.3372
HSD17B4	15.4004	27.9883	16.8282	3.00376	5.8699	5.90216
DNAJA1	18.2227	41.9994	17.2676	34.8676	43.4147	41.6447
HSPA1B	207.246	245.777	193.065	161.041	200.515	183.411
HSPA4	295.585	199.555	262.28	500.402	536.423	508.32
HSPA5	732.528	693.259	683.239	425.985	397.046	415.009
HSPA8	639.9	861.786	635.75	485.478	583.554	500.625
HSPA9	64.1878	211.525	82.6922	11.309	23.1166	11.3995
HSPB1	27.3039	59.7322	31.3623	19.7578	28.2944	18.4007
HSP90AA1	1056.9	1397.26	1063.32	929.596	1223.41	882.055
IGSF3	16.2703	11.8512	14.6112	25.7917	14.1434	15.8094
HSP90AB1	735.087	1094.45	794.987	533.817	720.411	505.888
HSPD1	1287.73	1080.78	1315.93	32.6897	43.2589	45.5653
HSPE1	180.438	149.751	209.618	25.5156	16.8183	21.7096
DNAJB1	22.359	44.9009	32.6947	17.8936	13.0581	14.9074
HSPG2	142.99	114.304	121.27	103.803	116.001	127.613
TNC	2.49015	0.398368	2.51862	NA	0.773662	NA
IARS1	15.3011	65.2879	16.4916	9.7638	21.0987	10.8995
ICAM1	19.1177	12.7067	18.1672	15.6913	13.188	16.0246
ICAM4	0.73951	1.66897	1.10992	NA	NA	NA
IDE	5.86974	7.74607	7.32588	5.21191	8.46745	5.37499
IDH1	15.5123	17.0366	17.808	7.08844	27.0932	7.17654
IDH2	2.89433	7.45451	3.34603	NA	NA	NA
IDH3A	3.9585	11.4845	4.04523	1.39606	1.49807	1.07251
IDH3B	0.562346	5.22813	0.817662	NA	NA	NA
IDH3G	NA	0.89148	0.272923	NA	NA	NA
IDI1	NA	0.742912	NA	NA	NA	NA
CFI	1.09905	0.600478	0.756374	1.79356	1.98385	1.56879
IFIT2	5.727	9.83286	5.77324	NA	6.64641	1.68087
IFIT1	3.91364	9.69591	4.74163	11.8062	2.57487	10.3268
IFIT3	2.94608	6.66557	0.691732	NA	4.79745	NA
IFNGR1	0.217287	0.139309	0.28825	0.757672	0.767624	0.857136
IGF2R	15.9599	13.0135	15.7067	18.5043	14.8151	19.4466
IGFBP3	0.991908	0.946934	1.15133	1.52872	1.73894	1.63983
JCHAIN	27.1923	28.7214	26.5293	167.073	169.937	114.31
IL2RB	4.58837	4.02101	5.36343	NA	NA	NA
IL18	0.327157	1.35437	0.329385	NA	NA	NA
ILF2	16.9902	16.3377	16.6393	6.42882	6.2815	10.8512
ILF3	41.7937	34.1217	39.2407	19.4305	19.6409	16.7663
ILK	1.11242	2.44464	1.11406	1.72072	2.85725	1.77941
IMPA1	9.42066	8.10034	11.337	NA	2.86314	4.79024
IMPDH2	366.094	253.749	214.081	965.004	776.472	486.554
EIF3E	36.3605	44.2329	35.4251	31.2277	33.5612	18.1147
ITGA6	112.202	92.901	118.715	88.8407	62.4409	94.2422
ITGA2	339.477	265.716	346.13	248.755	248.156	191.459
ITGA2B	1.3542	0.937089	1.13856	2.33775	1.54234	NA
ITGA3	191.797	129.07	164.86	199.25	131.754	163.112
ITGA5	24.3308	18.6934	23.9409	13.5409	7.12336	11.0789
ITGA7	1.10376	0.544886	0.451531	NA	NA	NA
ITGAV	32.3014	21.3423	32.6311	26.2066	13.7073	20.5317
ITGB1	697.767	471.175	687.915	690.802	543.554	658.572
ITGB3	15.5505	11.0412	15.8671	31.1002	36.4456	36.6151
ITGB4	202.383	150.051	188.872	237.317	190.47	207.461
EIF6	8.17623	11.3145	7.91978	4.8564	3.67223	4.32745
ITGB5	4.51932	2.84298	4.91039	1.8668	1.52088	1.76627
ITGB7	1.64023	1.15072	1.89136	2.41947	1.47945	2.18216
ITIH2	22.3241	25.6728	27.655	19.5886	27.0931	31.5139
STT3A	21.7104	15.524	19.7514	4.0896	0.928852	2.57509
ITPA	0.641704	0.655835	0.467226	NA	NA	NA
ITPR3	1.17862	3.28969	2.92176	0.628624	0.448819	0.663136
IVD	NA	0.953636	NA	NA	NA	NA
JUP	67.3407	80.1891	63.0414	70.2205	67.3514	68.8042
CD82	6.05972	4.7884	8.10445	6.88077	5.8995	5.4906
KARS1	55.872	75.4999	86.8203	77.8674	28.4099	58.6598
KCNN4	1.57965	1.36796	1.95624	1.52058	0.631068	0.273247
KIF2A	NA	0.288871	0.183462	NA	NA	NA
KIF5B	6.33928	24.5422	9.54168	9.04405	12.9949	3.82474
KNG1	1.57476	1.27849	2.13637	NA	NA	NA
KLC1	3.57647	6.91767	3.02856	2.96875	5.12901	3.56129
KPNB1	68.6944	89.1608	78.4401	36.051	59.4105	38.2464
KPNA2	20.9503	32.9914	20.422	20.957	28.4216	22.7448
KPNA3	2.2698	3.78378	2.38792	NA	0.633018	NA
KPNA4	0.883519	3.26475	1.12744	NA	0.181637	1.2978
TNPO1	15.7816	15.4237	14.5313	2.34273	31.9405	3.56824
IPO5	135.756	94.2803	58.5845	24.4397	40.8331	25.5806
KRAS	2.32968	2.89789	2.06888	2.24846	2.21268	3.4544
KRT1	3065.7	2474.11	1950.96	3498.3	3564.23	5266.18
KRT2	724.401	508.727	464.944	837.928	1005.33	1042.85
KRT5	64.6554	70.4457	55.9241	134.089	116.187	131.407
KRT6A	41.9093	37.7739	19.5811	70.3316	65.1724	110.602
KRT6B	174.056	150.001	84.334	297.253	245.784	389.266
KRT8	381.573	447.467	366.766	256.86	224.238	215.53
KRT9	1095.03	1046.52	672.063	1204.78	1313.47	2529.62
KRT10	2747.98	1786.54	1747.8	2833.16	2881.55	3460.8
KRT13	7.94895	8.74374	3.96782	4.03839	6.07572	4.59483
KRT14	57.8251	103.036	57.9466	92.1059	80.3185	112.071
KRT16	200.286	262.847	135.647	277.871	204.626	357.412
KRT17	10.6722	12.1835	11.5752	19.8292	15.8725	38.9627
KRT18	83.4571	130.592	71.5987	64.0036	59.3585	62.2627
KRT19	126.688	185.194	131.076	88.0982	81.4106	87.458
KRT32	NA	NA	NA	NA	4.47411	0.613624
KRT84	NA	NA	NA	1.60803	0.901493	0.903756
L1CAM	1.4732	1.65026	2.61651	1.32748	NA	0.832404
LAMA5	16.4861	6.47616	3.4406	48.6246	57.5133	53.6168
LAMB1	1.75127	0.257839	1.19028	3.36537	2.83281	3.75039
LAMC1	2.6402	2.43235	2.41585	NA	0.63953	0.802663
LAMP1	11.1027	17.8813	19.5241	15.0542	8.8346	10.8011
LAMP2	27.4727	20.419	28.9066	23.1735	12.593	16.8899
RPSA	123.147	134.137	134.989	48.5223	53.7983	52.0385
STMN1	11.0111	8.66088	12.9011	1.19876	NA	NA
LASP1	10.7619	1.38859	1.43525	NA	4.76831	1.1353
LBR	15.0885	11.7287	13.2757	2.73726	4.0101	3.3362
LDHA	398.787	273.422	425.062	262.167	199.377	221.396
LDHB	416.927	246.171	310.239	204.333	168.637	185.883
LDLR	0.473031	NA	0.422369	NA	NA	NA
LETM1	18.1535	17.8658	20.5013	2.79979	2.25206	2.73627
LGALS1	186.183	364.496	206.358	163.511	225.514	148.091
LGALS3	29.7281	25.2073	33.0146	24.5451	16.7365	21.495
LGALS3BP	65.8447	51.0427	54.878	69.0253	60.6468	57.6188
LIMK2	NA	0.814982	0.751837	1.87921	NA	NA
LIMS1	1.10368	2.49603	1.43392	6.22902	5.71186	4.75044
LIPA	1.76087	1.78867	1.89692	NA	1.10154	0.931968
LLGL2	NA	9.10371	1.85344	NA	0.469898	0.70046
LLGL1	0.19327	1.61343	0.320415	NA	NA	NA
LMAN1	28.3206	22.2581	27.7887	23.527	52.0068	26.8144
LMNA	162.454	149.076	162.453	144.13	112.126	139.44
LMNB1	23.5493	14.7685	25.7509	13.7169	18.1944	25.681
LNPEP	4.23761	3.30668	4.14721	0.583656	NA	1.2062
LOXL2	3.03678	4.72327	3.34556	7.12094	9.68669	9.07306
LRP6	7.16833	6.42792	10.0588	35.0666	31.3482	29.9578
LRP5	1.52316	1.47775	1.88662	6.19374	3.03915	4.85334
LRPAP1	2.56727	2.1007	2.97116	NA	NA	NA
LSS	377.687	255.624	310.187	444.179	346.576	525.902
LTA4H	41.167	34.9983	41.4933	24.4682	30.2872	19.9686
LTF	6.27781	6.11266	18.514	12.6512	8.64528	9.44569
LTK	6.16971	3.89147	5.87872	NA	NA	NA
LYN	0.696578	2.3757	0.758091	NA	1.85641	1.77606
TACSTD2	2.35908	1.39316	1.79844	NA	0.73418	1.57135
EPCAM	173.156	122.692	174.935	190.72	118.393	174.471
M6PR	16.1312	9.60399	15.6569	15.0047	11.8568	14.5857
CAPRIN1	14.9653	13.9184	15.1835	5.72697	6.0357	5.78377
NBR1	NA	0.145777	0.119436	NA	NA	NA
MARCKS	39.8474	26.8182	28.9205	6.64016	10.6372	6.69191
MAD2L1	45.9967	34.9679	55.945	NA	NA	NA
MAGEB2	3.55925	9.86654	3.31539	6.54904	12.8023	5.22741
MAN1A1	5.35379	4.89279	5.26153	32.5861	19.8877	20.8118
MAN2A1	2.02012	1.23268	1.86563	0.7569	0.579797	0.701964
MAN2B1	1.32818	0.348802	1.14579	1.12913	0.394652	0.706592
MAOA	0.843959	0.705111	0.650566	NA	NA	0.567092
MAOB	25.7988	13.325	23.4485	50.9442	36.2601	45.509
MAP1B	65.891	52.44	65.0077	NA	NA	NA
MAP4	0.847545	0.741927	0.783959	NA	NA	NA
MAPT	1.0518	0.113086	1.11426	NA	NA	NA
MARS1	5.16524	20.246	6.46588	11.705	13.2787	12.9688
MAT2A	10.7429	18.8758	11.1538	6.89023	10.5828	5.16707
MAZ	NA	0.110326	NA	NA	NA	NA
MCAM	15.4832	10.1975	14.9597	10.2089	8.255	10.5452
MCM2	2.62878	7.45334	3.2649	0.35707	1.38348	0.439374
MCM3	5.32313	14.9912	5.4876	4.4191	9.17589	7.43835
MCM4	0.833893	6.14862	1.34578	0.347658	2.87074	NA
MCM5	2.52566	10.4009	2.95882	1.31188	7.35185	6.5788
MCM6	1.54916	8.46901	2.62726	4.20839	4.5753	1.64261
MCM7	NA	6.20688	NA	NA	NA	0.370785
CD46	2.94176	2.5421	3.96126	0.426227	NA	NA
MDH1	89.7629	54.0501	69.4376	54.052	41.3063	51.0525
MDH2	369.529	289.583	413.507	75.8638	85.8524	79.5268
MDK	2.79605	4.41001	2.07943	3.06651	4.6694	3.19587
ME1	9.23487	6.10088	9.31131	3.47524	3.88178	3.77559
ME2	9.75981	8.33767	10.5717	NA	NA	NA
RAB8A	3.19898	3.64982	3.26565	1.5295	1.33596	NA
MFAP4	1.05575	NA	NA	NA	NA	NA
MFGE8	604.046	420.722	582.716	443.261	329.254	445.392
MELTF	35.0568	22.6465	64.908	37.8754	30.2075	36.2207
MFNG	3.41507	2.65988	3.60035	8.20483	4.51547	4.95108
KITLG	1.08271	1.10121	1.1384	0.470458	NA	NA
MGST1	6.17016	4.46412	5.79058	0.911581	NA	NA
MGST2	1.87701	1.16025	1.7813	NA	NA	NA
MGST3	4.46922	3.38438	4.39608	0.696083	2.09918	1.98199
MIF	46.474	55.147	61.5574	38.6575	25.6671	37.5644
MIPEP	14.9285	8.86792	14.1676	57.2123	39.1888	48.066
MKI67	NA	0.347082	NA	NA	NA	NA
MMP14	1.97296	3.81122	2.1338	2.9358	1.99325	3.56405
MOV10	0.256442	0.510401	0.317565	NA	NA	NA
MPI	10.3793	6.23505	10.4267	16.9674	14.0721	15.0023
MPO	NA	NA	9.51886	1.82443	1.52459	0.926155
MPST	0.768919	1.59867	0.383165	NA	NA	NA
ABCC1	47.5179	38.418	47.7702	23.8858	29.1647	16.9116
MYO1B	59.7293	74.5755	61.0833	29.9509	40.1123	24.6888
MSN	70.3397	49.7369	69.3022	57.983	41.8531	42.669
MST1	0.853428	0.486571	0.523178	NA	NA	NA
MST1R	1.75637	1.12797	1.13594	1.97563	0.597105	0.485708
MTAP	86.3366	62.5452	78.3743	156.208	135.611	165.863
ATP6	4.73476	5.24902	5.92905	NA	NA	NA
COX2	20.9511	15.6819	25.0327	1.28481	1.32336	1.23755
CYTB	6.60074	5.29687	7.23736	1.66738	1.72798	1.63126
MTHFD1	30.4115	64.1802	34.1527	48.482	54.0132	39.2446
ND1	8.10919	5.53557	8.28622	20.4315	9.26897	10.4252
ND2	1.16887	0.747851	0.93383	NA	NA	NA
ND3	0.889806	0.64048	0.78522	NA	NA	NA
ND4	2.7491	1.29123	2.82413	NA	NA	NA
ND5	3.41612	2.63004	3.34854	NA	NA	NA
ND6	1.43891	1.00197	1.16615	NA	NA	NA
MTX1	3.92023	3.29196	4.79424	1.7028	4.3559	2.32415
MVD	0.694579	1.08648	0.865709	NA	NA	NA
MYH9	324.864	444.11	333.071	239.956	270.957	213.264
MYH10	5.96257	11.7086	5.99312	0.597611	2.84837	0.719524
MYL6	51.0651	62.15	43.0555	25.195	25.3134	25.7473
MYO1C	21.4931	68.6293	24.9783	41.1443	67.5591	38.6441
MYO1D	5.37585	8.08399	4.58269	155.448	100.059	109.844
MYO1E	1.09667	4.25151	2.3042	1.03694	3.79266	2.98386
MYO6	16.1496	36.1569	18.5327	8.00583	18.3164	8.69077
NACA	13.3777	12.6155	11.3492	8.85116	6.7291	7.75954
NAGLU	61.983	44.9056	64.2113	133.306	78.002	54.8962
HNRNPM	192.886	163.128	211.633	213.612	236.917	261.566
NAP1L1	42.7908	40.4419	29.8312	17.7841	30.4473	21.0134
NAP1L4	8.1016	8.07328	6.60945	4.93767	4.5942	1.71223
NARS1	12.9048	18.3861	13.3778	12.9051	15.587	10.7458
NASP	6.44955	6.38295	7.20177	1.6709	1.09338	0.855642
NCBP1	5.45694	7.90074	5.82368	10.7309	6.74457	8.03219
NCL	206.386	225.187	201.19	277.788	199.567	241.775
NDUFA2	4.27632	2.95899	2.84064	NA	2.02028	NA
NDUFA3	2.66401	1.7134	2.84395	NA	NA	NA
NDUFA4	1.77509	1.48409	2.42075	NA	NA	NA
NDUFA5	5.11076	6.20921	5.9871	NA	NA	NA
NDUFA6	1.35491	1.57201	1.57265	0.762496	0.651521	0.901569
NDUFA7	1.48698	1.40993	1.94961	NA	NA	NA
NDUFA8	8.60826	6.65602	8.76562	NA	NA	NA
NDUFA9	14.8026	12.7846	19.4221	NA	NA	NA
NDUFA10	5.01625	7.28146	3.37208	1.91255	NA	NA
NDUFAB1	5.49573	5.22512	4.96614	0.400005	0.633251	0.431548
NDUFB1	2.52231	1.47052	2.72945	NA	NA	NA
NDUFB3	6.5858	4.44504	6.90214	NA	2.87151	NA
NDUFB4	4.81647	3.5662	5.06772	NA	NA	NA
NDUFB5	2.02117	0.838059	1.44569	NA	NA	NA
NDUFB6	9.1836	5.95219	9.10559	1.35828	2.31941	0.435624
NDUFB7	2.11134	0.9459	2.18619	NA	NA	NA
NDUFB8	2.17655	1.76789	2.65108	NA	NA	NA
NDUFB9	8.52159	5.64036	8.64667	NA	NA	NA
NDUFB10	6.41489	8.30754	12.606	NA	NA	NA
NDUFC2	6.34714	1.48753	2.09361	8.95003	6.27495	5.51398
NDUFS1	32.221	32.9248	37.4547	27.403	21.4212	22.9599
NDUFS2	10.9763	12.9609	13.0545	0.976276	1.24769	1.18636
NDUFS3	21.9851	20.3267	24.5697	9.56019	5.88713	7.25029
NDUFV1	22.7347	17.381	22.1796	79.4821	62.126	81.5649
NDUFS5	5.94401	4.38754	5.71579	1.55525	1.871	0.681334
NDUFS8	3.25835	3.25044	2.66483	NA	NA	NA
NDUFV2	3.86263	3.28541	3.6123	NA	NA	NA
NDUFV3	1.46011	0.87922	1.44855	NA	NA	NA
DRG1	1.11404	1.60798	0.990432	NA	NA	NA
SEPTIN2	13.2416	17.7678	13.339	5.94309	17.7206	10.9956
RPL10A	105.934	104.055	100.794	164.078	153.219	145.404
NEO1	NA	0.103762	0.10873	NA	NA	1.56022
NFKB1	NA	0.624008	NA	NA	12.7844	NA
NFKB2	1.18522	8.95737	1.76401	1.578	5.76394	0.864592
SNU13	8.26648	12.1913	8.17602	0.879982	0.985633	1.40184
NINJ1	0.625729	0.374222	0.554551	0.873278	NA	NA
NIT1	0.491173	0.631446	0.395409	NA	0.822898	NA
NME1	0.237863	0.120329	0.226673	NA	0.503148	NA
NME3	2.82133	2.8038	2.65776	NA	NA	NA
NMT1	0.950427	0.828476	1.01714	1.17633	1.61803	NA
NOP2	10.398	11.0996	10.0642	4.91293	2.07261	3.06285
NONO	1.14098	9.3508	0.776922	3.4198	5.6616	1.95628
NOTCH2	0.21628	0.281799	0.208147	NA	NA	NA
PNP	32.2805	21.1626	32.1661	23.4261	21.0733	26.522
NPAT	0.541403	0.393309	0.698866	0.573368	0.501107	0.718857
NPC1	10.6763	7.39604	10.5659	3.83358	3.03801	4.32005
NPM1	263.873	183.768	166.322	107.841	142.114	152.74
NPTX2	1.27813	0.833711	1.18631	1.81174	NA	NA
SLC11A2	2.60947	2.02519	2.47304	NA	NA	NA
NRAS	13.4312	21.5912	14.7914	12.1406	14.5094	9.50447
NRDC	2.99683	4.44988	2.85971	2.43901	2.7696	2.70312
YBX1	47.4421	30.9978	40.3248	10.5788	15.6818	19.0843
NSF	4.52957	15.2535	5.97719	10.7821	19.1396	13.5056
NT5E	60.6985	56.7975	47.6113	45.8775	39.7793	34.131
ROR2	0.576443	0.426779	0.509498	NA	NA	NA
NTSR1	3.65912	3.82128	3.44845	1.0301	1.11208	1.86753
NUCB1	20.1283	15.4145	19.8423	2.82194	1.41241	2.42022
NUCB2	94.5001	58.5382	84.182	213.701	177.526	174.886
NUMA1	0.363221	0.255326	0.335649	NA	NA	NA
NUP98	4.12399	5.00922	4.02248	NA	5.56075	NA
OAS2	3.77067	2.10519	3.58245	NA	NA	NA
OAS3	0.249553	0.815742	0.210229	NA	0.782491	0.250127
OAT	66.4509	67.9342	89.4792	15.4353	28.1855	16.0223
OGDH	17.6035	15.0627	11.8201	37.1196	60.0396	15.797
OPA1	13.1506	8.98164	14.3943	5.37029	6.28554	6.11455
SLC22A18	1.35046	1.37087	1.69696	221.176	376.732	225.363
OSBP	3.59634	3.63118	4.23128	1.5921	4.55293	2.00351
OXA1L	1.16265	1.13993	1.57027	0.713006	0.512404	NA
OXCT1	3.30941	3.47071	3.16402	NA	1.55662	0.715999
P4HA1	16.266	14.7686	15.4234	9.01132	25.8734	17.011
P4HB	594.7	491.767	541.1	217.073	206.059	220.899
PA2G4	28.532	35.1456	20.2448	3.8756	22.8232	11.7934
PEBP1	30.7223	24.313	34.3909	21.6881	21.3776	23.8819
PAFAH1B1	16.8329	16.8952	16.8832	7.68118	11.641	14.9504
PAFAH1B2	4.85522	7.74652	5.50533	1.9572	1.27897	1.44789
PAFAH1B3	2.86743	7.61569	4.03284	2.50115	2.61377	2.63747
PRDX1	541.994	693.413	555.381	343.005	466.917	405.799
PAK1	0.212056	0.38473	0.231123	NA	0.286024	NA
PAK2	3.44552	7.02749	3.15766	4.35771	4.49784	3.25177
PAM	4.33858	3.27209	3.22541	NA	NA	NA
PCBD1	1.40171	1.05039	3.46647	6.33651	2.5535	0.934355
PCBP1	21.1129	53.4125	19.8064	14.2358	38.0447	17.0438
PCBP2	NA	10.7946	3.37609	NA	NA	NA
PCCA	1.27874	0.853352	0.970271	0.473999	1.47483	1.27755
PCCB	NA	0.60017	0.912951	NA	NA	NA
PCDH1	0.141433	NA	0.199634	NA	NA	NA
PCK2	NA	1.54549	1.80444	10.9721	8.18529	9.28814
PCMT1	6.7997	5.59833	5.19141	3.41603	9.08325	6.53636
PCNA	30.0681	34.3869	30.1342	29.9935	33.8375	26.7984
CHMP1A	3.11932	2.62995	2.97973	0.543038	0.403949	1.18496
PDHA1	3.65491	10.1287	5.05912	1.20161	4.11124	1.70394
PDHB	3.66476	9.37017	4.37172	5.287	6.03717	6.05619
ENPP1	3.83851	2.72986	4.53734	6.40104	3.29701	2.94729
PEPD	1.82291	1.33551	2.04736	3.36386	2.57008	3.34051
PEX14	NA	0.543433	0.46675	NA	NA	NA
PFAS	2.38729	1.85064	2.30466	NA	NA	0.980425
PFDN1	1.83334	1.50575	1.67075	NA	NA	NA
PFDN2	18.7725	13.5769	20.4299	4.93637	3.38827	2.65299
PFDN4	3.50427	3.82249	4.10193	1.10917	1.2467	1.89822
PFDN5	12.507	9.11701	12.5487	1.65181	NA	1.93762
PFKL	3.1357	8.31401	3.26878	3.55243	6.04513	3.50593
PFKM	22.508	24.6343	23.0115	39.5748	31.1231	30.4815
PFKP	110.538	154.294	110.685	194.442	184.34	222.505
PFN1	152.229	185.428	110.977	105.315	118.22	126.309
PFN2	4.70511	9.09799	5.76726	2.66322	4.93914	3.64739
PGAM1	72.8358	65.0671	73.1863	61.6044	52.8001	48.9833
PGD	34.9821	41.0257	39.9973	24.9688	31.8667	40.4534
PGK1	224.431	199.136	240.535	173.298	175.221	155.006
PGM1	9.95585	8.56245	10.8255	5.10377	8.25793	5.415
PGM3	11.41	26.19	13.0822	6.61069	6.63548	2.73609
PHB1	408.142	294.191	420.044	8.23381	14.6087	8.56848
SLC25A3	122.553	96.8535	140.274	7.21172	6.13947	10.6709
SERPINA1	NA	NA	2.21029	NA	NA	NA
SERPINB5	3.48568	3.08544	7.18171	0.664559	0.488346	0.675555
SERPINB6	5.1743	4.07808	5.08104	3.57774	2.27645	2.70972
SERPINE2	1.66911	1.26165	1.75304	1.92362	1.41225	1.4403
SERPINB9	4.28318	4.01024	4.73392	NA	NA	NA
PIK3R2	0.433979	0.765306	0.77645	NA	NA	NA
PI4KA	NA	0.496007	NA	NA	NA	NA
PIP	2.91062	2.05591	3.9965	5.12051	5.76043	4.48438
PIP4K2A	1.26818	2.08203	1.5278	NA	1.93259	1.54692
PITPNA	1.23698	0.834447	1.47423	1.54366	0.671303	NA
PKM	683.664	655.983	678.161	427.12	461.701	400.483
PKP1	0.907918	NA	0.298525	0.957633	1.25538	1.42619
PLAU	2.8726	2.46471	2.09209	NA	NA	0.49438
PLAUR	25.0739	18.6751	22.1366	20.7732	21.3942	25.4133
PLCB3	318.454	223.293	272.553	120.285	129.706	130.602
PLCD1	7.48918	6.06327	7.21104	0.954681	1.08043	1.03671
PLCG2	0.673383	1.53746	1.11099	1.61997	2.28894	1.66396
PLD2	1.06993	1.63973	1.01811	NA	1.31345	0.817861
PLEC	120.96	117.488	119.736	160.069	152.498	142.994
PLG	14.2614	20.3542	11.2957	2.34628	3.79869	2.74263
PLEK	7.96406	4.05446	8.08218	13.3818	6.39188	4.27082
PLGLB1	2.01439	1.23714	2.50542	NA	0.665832	NA
SERPINF2	2.56272	2.22783	2.9395	4.13247	NA	4.60983
PLK1	0.382711	3.47902	0.829467	NA	1.29096	0.589227
FXYD3	3.17633	1.86993	2.20471	2.29072	1.46705	1.58537
PLOD1	22.2595	21.1632	18.9967	5.22036	6.37865	4.62061
PLOD2	0.338762	0.423882	0.407695	NA	NA	NA
PLP2	57.303	42.4512	60.4998	33.9977	38.0274	55.5903
PLRG1	NA	0.56502	NA	2.4821	NA	NA
PLS1	23.6721	18.3888	19.2171	19.5438	26.6174	28.034
PLS3	46.9386	44.7462	52.851	39.8969	54.5202	38.6071
PLSCR1	1.99758	2.03025	2.36761	0.930912	1.81009	1.60117
PLTP	NA	1.32695	NA	NA	NA	38.8414
PLXNA1	5.02148	1.39333	2.4729	NA	NA	NA
PMAIP1	2.43912	1.80019	2.3087	3.28532	2.03322	2.78104
PMM2	NA	1.58199	1.17857	NA	NA	NA
EXOSC9	0.23971	0.320682	0.375447	NA	NA	NA
PODXL	37.8824	29.9616	38.0386	17.519	21.1408	31.6344
POLR2B	0.4926	1.70907	0.534441	NA	0.695417	NA
POLR2C	NA	0.398548	0.624683	0.528629	0.771885	NA
POLR2H	0.190386	2.64703	0.747254	NA	NA	NA
POLR2L	0.178825	0.286808	0.23598	NA	NA	NA
PON1	2.52146	2.44758	3.96138	2.82807	1.62573	1.57227
PON2	1.69952	1.5487	1.21168	NA	NA	NA
POR	8.12016	8.82098	8.17906	NA	4.12999	3.57277
PPA1	19.4631	29.7473	18.9163	6.32253	11.479	9.91504
PPAT	14.6589	16.3056	19.8415	3.65027	3.96877	3.36768
CTSA	2.98728	2.51294	3.61976	NA	NA	NA
PPIA	236.073	329.793	253.084	209.694	229.681	219.421
PPIB	170.764	138.755	180.927	86.8075	65.2173	62.6756
PPIC	0.500365	0.521562	0.465198	NA	NA	NA
PPID	1.72819	4.42245	2.9207	0.984128	0.873513	1.18224
PPM1A	NA	0.940794	NA	NA	NA	NA
PPM1G	0.55581	1.4107	1.30909	0.387728	NA	0.354232
PPP1CA	1.32423	3.21531	1.83353	1.91736	2.32532	1.8862
PPP1CB	4.94803	9.60166	5.08488	2.58137	6.08511	5.45134
PPP1CC	22.8608	60.8067	26.5346	33.1779	41.1302	36.052
PPP1R7	5.23834	3.72099	6.43775	7.39849	6.05895	7.71369
PPP2CA	9.3806	14.6413	9.95356	2.43472	6.02828	2.5094
PPP2CB	NA	0.545348	0.721462	NA	1.1633	NA
PPP2R1A	23.4063	51.9247	25.4039	20.1914	25.8567	18.7815
PPP2R2A	2.98704	5.83553	3.85796	7.22994	5.63568	6.40109
PTPA	5.34684	4.08092	4.02719	21.1613	25.339	15.9514
PPP2R5D	2.08341	4.15361	2.15083	2.8502	3.94712	1.12609
PPP2R5E	NA	0.783661	0.353157	NA	NA	NA
PPP3CA	9.16695	8.64879	6.4489	4.41162	4.98632	6.04468
PPP4C	0.401909	0.463095	NA	NA	NA	0.349619
PPP5C	4.48585	4.11788	3.799	NA	1.84021	NA
PPP6C	1.16908	2.10118	1.27915	NA	0.509613	0.543918
PRCP	6.87048	4.70015	10.1459	1.74806	1.93038	1.46465
PREP	9.74299	7.23628	6.34347	1.07581	0.904608	1.23164
PRIM1	NA	1.39592	NA	NA	NA	NA
PRIM2	1.48795	1.96824	1.1089	23.8128	15.4553	23.3403
PRKAA1	0.447235	0.806115	0.251324	NA	1.09506	NA
PRKACA	3.75473	9.6423	3.96774	2.27314	4.90523	1.92247
PRKACB	NA	0.503961	NA	NA	NA	NA
PRKAG1	0.265816	0.736514	0.311951	NA	NA	0.269744
PRKAR1A	5.25313	20.0048	7.60469	8.97033	12.9844	7.08024
PRKCD	1.05459	4.23679	1.62222	1.12117	1.8931	1.19719
PRKCI	NA	0.482695	NA	NA	0.719297	NA
PRKCQ	1.12248	1.09126	1.02803	6.59925	15.5051	9.9449
PRKCSH	78.6603	55.2092	77.3332	14.4818	15.8788	14.6642
PRKDC	40.3157	87.5276	38.1292	123.265	78.776	78.054
MAPK1	5.25319	11.3	9.12404	3.99202	3.95892	3.70775
MAPK3	1.63553	3.82006	1.72838	0.825545	2.40371	0.822071
MAP2K1	0.104113	7.25507	1.04052	1.35715	NA	0.959141
EIF2AK2	7.35952	27.599	11.4991	2.10163	2.39566	1.14086
DNAJC3	0.770949	0.87122	0.570814	NA	NA	NA
THAP12	NA	NA	NA	8.32714	18.9814	21.7483
PRNP	0.988625	0.528346	0.662662	NA	NA	NA
PROS1	0.695773	0.480688	0.721385	1.28024	1.02559	1.1601
PRPS1	4.58335	12.8969	5.37553	2.29119	7.30712	4.11774
PRPS2	0.253323	1.02823	0.199623	8.83877	7.08414	9.8345
PRPSAP1	4.90342	7.25467	4.70646	1.53551	1.77892	1.05346
PRSS2	3.59395	2.63994	3.17846	6.19151	6.62264	7.60006
PRSS3	1.90915	1.32127	2.48348	5.02112	4.02372	4.53899
MASP1	20.5644	14.6648	18.9019	15.1901	10.6434	12.4166
PSAP	109.277	86.8549	120.622	64.1532	41.9016	59.9041
PSD	NA	0.0274517	NA	0.538153	NA	0.638427
PSMA1	20.0274	16.9512	20.3839	13.5885	9.71103	13.0625
PSMA2	11.169	8.01605	11.4939	9.30326	7.01633	5.96929
PSMA3	29.1957	25.0349	33.0514	23.0468	15.1655	22.4487
PSMA4	28.6754	24.4773	28.8823	28.4883	23.264	19.9816
PSMA5	25.0661	24.2691	26.1439	17.2104	16.4307	16.7562
PSMA6	32.5576	27.4997	36.2969	21.9554	14.4071	14.7416
PSMA7	35.0258	32.492	37.2806	15.3131	17.1253	13.2179
PSMB1	36.2263	25.7387	34.1589	25.0455	17.8906	19.6343
PSMB2	13.7662	17.5955	20.0716	3.94963	3.85691	8.46023
PSMB3	12.0154	9.10769	14.0414	6.60295	4.59658	6.60248
PSMB4	6.76202	4.57242	6.75078	1.23628	NA	1.22202
PSMB5	10.1411	8.17068	9.81082	NA	NA	NA
PSMB6	9.59386	9.21428	9.60415	7.94426	7.32709	9.08498
PSMB7	6.97088	4.54204	5.77167	2.89719	5.74721	6.41912
PSMB9	0.325539	0.249453	0.384893	0.872018	NA	0.593765
PSMC1	19.3411	28.5927	16.0058	3.21678	23.3457	9.81914
PSMC2	10.945	49.5744	16.9699	19.1951	42.2265	18.8621
PSMC3	6.0364	14.9518	6.20792	6.54896	7.1888	5.40909
PSMC4	5.65143	16.769	6.14438	6.30973	15.2737	5.07993
PSMC5	6.97934	15.2098	6.72758	3.03131	6.89077	5.17652
PSMC6	4.7287	16.5283	6.15116	6.17402	5.96179	4.95079
PSMD1	32.1385	47.751	32.1947	20.3946	22.1595	18.4709
PSMD2	24.8453	77.0758	31.3379	21.9384	34.5148	21.6756
PSMD3	71.1857	60.1888	68.3804	24.3643	34.2997	25.043
PSMD4	12.526	11.9183	10.8953	7.50792	7.25456	10.2815
PSMD5	3.85436	10.0776	4.77911	4.24487	10.5334	8.33036
PSMD7	14.2428	21.0481	14.3699	8.42195	3.72288	5.03288
PSMD8	38.9096	34.9873	37.9885	16.4822	10.2261	15.9357
PSMD9	1.03307	0.492423	1.16644	NA	NA	NA
PSMD11	38.515	50.0989	36.1021	32.2395	58.0611	30.9003
PSMD12	3.98569	12.9232	3.18265	3.40348	8.43019	3.52883
PSMD13	24.4797	50.4015	23.3366	170.459	140.092	169.262
PSME1	25.4383	21.5103	25.0687	28.3072	29.9517	24.0492
PSME2	14.9129	10.8808	14.2973	11.1433	7.03776	6.94582
PTBP1	15.1804	11.2199	15.3874	8.1614	6.79771	6.11128
PTGFRN	117.355	81.4336	100.654	120.18	103.902	110.6
PTK7	5.09993	7.96652	4.38556	3.21097	7.12559	5.93605
TWF1	6.88922	4.58652	44.1454	NA	3.5077	3.46717
PTMA	46.0735	26.2276	33.1028	35.035	22.6391	23.2164
PTMS	4.38517	1.87344	2.58454	NA	NA	NA
QSOX1	0.758782	0.532564	0.656737	2.02044	NA	3.18592
PTPN1	1.33399	1.49723	1.58686	NA	NA	1.86838
PTPN11	3.59128	4.61419	2.9535	NA	0.718004	0.922166
PTPRA	0.952408	1.23052	0.942253	3.4547	1.68615	2.5057
PTPRF	0.463683	1.10163	0.626821	0.449475	0.626627	0.401458
PTPRM	11.2258	11.3555	12.9114	NA	NA	NA
PVR	9.4999	6.30602	8.7569	14.1537	10.2294	17.36
NECTIN2	1.71657	1.25664	1.57984	1.39304	0.350205	1.34928
PWP2	1.46743	2.20467	1.21472	NA	NA	2.19245
ABCD3	0.662209	1.76281	0.872181	NA	NA	NA
PEX5	NA	0.79339	0.397953	NA	NA	NA
PYCR1	30.3427	49.4464	32.3213	3.54015	7.06068	2.16076
ALDH18A1	10.3244	23.629	10.3262	2.34398	1.71013	NA
PCYT2	0.554624	1.11343	0.53418	NA	0.880621	NA
PYGB	20.4567	22.1453	20.5501	17.5292	14.5244	12.4352
PYGL	38.5472	35.1917	59.4587	15.2118	15.7473	15.7751
PZP	25.7499	20.7535	24.2931	29.4318	16.2296	18.3093
QARS1	8.49746	21.4497	8.69578	7.32572	15.0162	13.58
QDPR	3.81693	2.61987	1.96793	1.67271	1.64965	1.60303
RAB1A	6.10651	6.69521	5.35452	6.61088	6.79671	4.72919
RAB2A	34.7013	37.2619	37.2753	34.9591	32.3239	26.0257
RAB3A	3.19587	5.37276	3.08347	NA	3.5787	1.32477
RAB4A	0.763718	0.851541	0.580427	NA	NA	0.479938
RAB5A	5.12396	7.08834	5.75233	1.29652	8.70239	7.8822
RAB5B	1.21877	1.39053	1.64145	0.823696	1.19325	2.02243
RAB6A	7.13987	8.61922	6.98895	3.44767	3.50951	3.05585
RAB13	0.915978	7.57118	0.933748	NA	1.75284	NA
RAB27B	0.529274	1.08859	0.33537	1.88786	0.991387	0.793866
RABGGTA	1.47932	2.14589	1.14164	0.827379	0.863413	0.633222
RABGGTB	0.197799	0.463473	0.248258	NA	NA	NA
RAB5C	70.4287	73.0658	66.2651	71.5433	67.1481	61.6201
RAC1	72.9792	84.9716	84.9895	101.367	101.438	97.7779
RAC2	3.09561	8.00921	3.69582	2.29987	3.51501	1.5127
RAD23A	0.200166	0.1211	0.280831	NA	NA	0.423421
RAD23B	17.5656	10.1118	14.7739	6.50888	3.77259	5.91667
RAF1	NA	0.421903	NA	NA	0.489429	0.450193
RALA	11.8939	12.1838	10.6828	13.7907	14.6851	15.4808
RALB	13.5351	18.8865	11.5132	16.1185	19.9903	16.4596
RAN	148.466	194.198	134.005	107.171	185.498	102.431
RANBP1	3.42804	11.8375	4.35665	0.435448	2.41092	2.97907
RANBP2	NA	0.54964	NA	NA	NA	NA
RANGAP1	8.08719	10.4323	6.11396	8.4803	26.1379	11.964
RAP1A	3.42728	5.61631	3.54623	2.6326	4.28919	2.3137
RAP1B	70.2083	88.7325	74.8062	104.731	102.27	91.6045
RAP1GDS1	1.00391	3.7319	1.8077	1.245	2.49432	0.862229
RAP2A	0.545723	1.93102	0.690419	2.33372	2.34178	0.249345
RAP2B	15.008	22.9341	13.0412	17.2594	21.9143	8.84981
RARS1	17.5064	31.7038	14.3401	14.784	26.3273	14.087
RB1	NA	0.765376	NA	NA	NA	NA
RBBP4	15.3079	17.5837	12.6831	6.98913	6.79307	9.97196
RBBP7	2.4675	3.00981	1.50935	0.917983	2.32203	1.87225
RBP1	6.39883	13.2473	7.8604	7.65222	11.8715	8.7486
RCN1	20.8359	16.8597	20.9254	NA	2.11545	1.54013
RCN2	1.2541	1.55336	1.24967	NA	NA	NA
RDX	22.3195	15.7831	19.8898	9.39041	7.08116	5.71298
RELA	0.600527	1.74312	0.740847	NA	NA	0.982714
UPF1	0.29533	4.01776	0.958162	1.99667	8.7505	1.86948
RFC2	0.194402	5.83191	NA	NA	0.990979	0.903397
RFC3	NA	0.774537	0.40397	NA	NA	NA
RFC4	1.4732	3.69285	0.603576	0.998971	1.34763	0.776932
RFC5	NA	2.7	NA	NA	1.01514	NA
RGS10	0.498204	0.325251	0.575683	0.68835	0.361822	NA
RHEB	0.302689	2.67418	0.984605	0.286868	1.13453	NA
BRD2	0.299103	NA	0.400458	NA	NA	NA
RNH1	6.33929	20.3144	7.02775	32.568	36.9709	36.1477
RNPEP	4.70449	6.87612	4.44548	NA	2.55114	0.526417
ABCE1	40.7555	47.779	36.5531	39.6359	60.5172	43.4944
RP2	3.97217	3.16209	3.53873	2.45066	1.8465	0.69952
RPA1	1.22022	2.10191	0.770739	0.35181	NA	0.306146
RPA2	0.849483	1.11268	0.969396	NA	NA	NA
RPA3	0.454142	0.538636	NA	NA	NA	NA
RPE	0.733298	0.763379	0.987463	NA	1.57783	NA
RPL3	40.4953	136.872	42.6221	36.9498	66.8248	38.9861
RPL4	43.406	81.1464	36.4914	37.0849	36.5913	28.7622
RPL5	120.733	114.23	117.612	99.7805	104.749	120.921
RPL6	37.3927	58.2286	40.6056	22.5507	33.4852	22.1967
RPL7	111.119	130.886	90.6115	77.0295	81.2343	49.3828
RPL7A	70.32	90.1778	59.7275	61.6338	97.5158	57.4489
RPL8	26.7925	39.4902	24.6577	10.8673	14.2549	10.3669
RPL9	60.2793	64.1062	45.1915	31.2297	28.2774	23.1814
RPL10	1.38354	8.82526	2.10685	0.507533	1.28439	0.650155
RPL11	23.5627	44.5561	22.3334	18.3695	23.7363	13.4148
RPL12	93.9163	82.0645	90.6725	22.0764	27.7493	19.5758
RPL13	49.2835	58.8046	52.7575	19.5387	27.5825	20.7716
RPL15	20.922	29.2005	13.709	43.3563	45.1863	31.9169
RPL18	69.0716	100.634	49.8317	52.4391	69.2217	50.4837
RPL18A	24.0639	39.2924	13.0555	19.9552	32.2665	17.3798
RPL19	4.89375	4.93777	4.37459	1.38067	3.56531	2.70001
RPL21	6.04017	24.0655	7.11114	NA	2.71402	NA
RPL22	479.264	529.865	437.376	531.281	557.453	517.117
RPL23A	14.8655	24.4358	12.1194	3.14384	4.09326	NA
RPL24	432.677	371.549	438.516	1048.29	611.807	1005.92
RPL26	65.5062	56.664	68.5121	10.0512	14.5344	9.3757
RPL27	65.0373	68.2996	61.3074	36.0817	27.5209	24.9684
RPL30	69.9127	61.0139	57.3701	32.6148	35.5661	32.5567
RPL27A	27.998	52.1448	30.6847	37.0629	45.705	35.8368
RPL28	2.03469	5.39734	2.04538	NA	NA	0.294253
RPL29	22.2393	20.7671	20.3033	11.9581	9.63646	10.5386
RPL32	547.796	380.54	441.639	569.437	627.094	736.932
RPL34	23.2298	29.2258	14.0334	17.9638	22.0803	14.2017
RPL35A	8.5991	11.0081	9.09736	7.66094	11.9312	9.56756
RPL37A	3.58855	6.37701	3.46116	NA	0.529725	0.554263
RPL38	7.9979	17.0372	8.29596	2.83101	7.4869	3.32308
RPLP0	90.393	94.197	90.2976	38.1385	36.725	42.7241
RPLP1	10.3439	6.94132	7.82725	NA	NA	1.95619
RPLP2	86.9859	89.9177	81.6376	55.4258	51.1988	57.2494
MRPL12	17.0249	13.2063	18.5482	4.63444	9.00184	6.9541
MRPS12	NA	0.551089	NA	NA	NA	NA
RPN1	170.851	129.454	167.946	31.1501	20.7205	25.1238
RPN2	143.359	97.6546	132.254	23.8344	20.6088	20.585
RPS2	144.206	146.551	137.009	92.6363	95.8426	80.6297
RPS3	140.17	167.066	141.828	107.09	146.462	135.603
RPS3A	100.948	121.639	109.046	42.9461	65.8373	34.4199
RPS4X	162.893	157.995	126.166	93.543	93.3709	83.307
RPS5	50.0867	50.7417	58.4511	48.7356	44.2401	41.112
RPS6	11.9579	33.4798	13.0723	8.85159	18.0589	9.69427
RPS6KA1	0.385476	2.3665	0.328308	1.13777	1.23951	1.29262
RPS6KA2	2.11472	2.44232	3.55296	NA	NA	0.698744
RPS6KA3	0.261844	0.864251	NA	0.553344	1.74683	0.482554
RPS7	20.7748	27.0138	22.6057	5.91837	10.5609	10.0431
RPS8	37.8065	78.8829	26.7642	39.6199	53.0542	31.0287
RPS9	70.2429	103.89	70.4417	68.1227	144.756	62.9596
RPS10	45.9114	33.6424	37.8287	33.4239	56.2019	21.1016
RPS11	42.3519	59.0036	46.4384	24.2797	23.6245	24.9921
RPS12	52.7465	51.6222	45.8108	21.3603	20.3843	17.2675
RPS13	137.008	113.578	151.505	66.4901	56.5396	64.2967
RPS14	32.0116	38.2647	28.987	4.78092	13.0042	6.96602
RPS15	46.071	23.7418	31.5047	13.6865	13.5136	12.7157
RPS15A	62.1473	81.9466	72.1304	41.8821	50.9125	40.689
RPS16	63.8223	60.5312	57.8804	26.7724	18.5145	24.1751
RPS18	90.5184	79.8631	84.7304	135.609	363.01	254.104
RPS19	87.887	61.3937	83.698	78.4233	55.6968	62.3994
RPS20	66.7011	68.8955	70.6812	31.1526	45.7046	28.7771
RPS21	14.143	11.759	13.8344	1.32082	NA	3.18423
RPS23	4.86182	10.6899	5.38029	2.76909	15.1038	4.32318
RPS24	9.72742	16.8329	9.0849	8.32752	10.8963	8.19131
RPS25	130.718	117.297	143.912	103.126	79.1153	80.9456
RPS26	27.328	25.3672	11.98	21.4873	32.0347	23.6868
RPS27	12.342	17.6843	10.2316	1.93101	0.898146	2.68835
RPS27A	253.981	235.146	220.445	439.126	418.052	396.056
RPS28	19.4573	12.8315	15.005	NA	0.510002	NA
RRAS	14.493	29.156	13.9585	23.1571	35.8336	22.2291
RRBP1	2.26188	1.51717	0.864174	NA	NA	NA
RRM1	3.95766	14.4238	8.29302	3.75148	8.77976	3.26764
RRM2	4.66035	4.68599	3.89157	4.72237	NA	2.64101
RSU1	0.872691	0.715827	0.720374	NA	NA	NA
RYR2	0.787374	11.6663	12.9187	3.82639	13.8131	2.63033
S100A2	0.209534	0.135129	NA	NA	NA	NA
S100A4	109.813	82.4451	117.838	69.0123	77.404	68.6229
S100A6	0.740811	3.09509	6.33309	1.98581	NA	1.36818
S100A8	3.46075	3.06444	5.65501	4.25229	13.8628	3.28984
S100A9	6.85795	3.82072	13.7636	8.21009	NA	9.22927
S100A10	72.9783	63.2235	78.8497	62.9456	54.5974	61.1484
S100A11	62.2734	36.0777	43.497	39.5747	34.1511	30.4645
S100A13	16.8344	12.1365	16.1523	4.01843	9.40926	12.9504
SARS1	21.5089	26.3477	21.0253	6.5108	7.39453	7.16574
SBF1	133.402	78.8358	104.971	439.023	241.031	406.419
MSMO1	0.854671	0.828703	0.834272	NA	NA	NA
SCD	0.450272	1.13957	0.54086	NA	NA	NA
SCP2	4.03249	8.43737	5.09506	NA	NA	NA
SDC1	0.788019	0.693451	0.772604	1.36014	1.19346	0.894382
SDC4	6.76004	5.642	5.70405	12.0136	11.4272	16.5802
SDCBP	13.9808	16.5285	12.7956	23.5405	17.8606	24.4689
SDF2	0.345235	0.33208	NA	NA	NA	0.684725
SDHA	87.9643	89.5933	89.6312	35.5505	32.9519	36.2776
SDHB	15.5226	12.3087	14.6147	NA	NA	0.543714
SDHC	5.03815	5.61554	6.36975	NA	NA	NA
SEC13	1.09394	2.33511	1.43704	0.312197	0.768471	NA
SEL1L	1.97251	1.98806	2.40244	NA	NA	NA
SET	45.7567	29.918	44.68	20.707	19.5184	23.1717
SFPQ	9.77998	26.1683	12.5909	1.76008	1.85132	NA
SRSF1	34.6014	40.9936	34.9164	85.9644	74.7231	72.7182
SRSF2	2.74682	3.08274	2.55786	7.95871	13.099	7.88829
SRSF4	1.21411	1.39145	1.36223	1.96144	2.51973	NA
SRSF5	6.10134	11.015	4.5006	5.60727	8.5367	6.27202
SRSF6	1.32721	2.58685	NA	2.21159	NA	2.37281
SRSF7	6.33764	10.2606	6.26339	3.08169	6.96874	7.9956
TRA2B	0.788293	1.54204	0.736314	0.719674	1.06801	0.79376
SGTA	2.36148	2.10759	3.05171	0.677007	0.728311	NA
SH3BGRL	3.17593	2.44319	3.86947	NA	NA	1.15061
SH3GL1	2.27081	2.79115	2.41516	0.65511	0.806635	NA
SHMT1	0.792026	1.02789	1.06403	NA	0.525331	NA
SHMT2	58.8964	74.1667	55.1406	NA	5.70558	2.7326
SKP1	29.485	23.2067	25.6627	18.2087	43.0864	21.8194
SLC1A3	2.4061	1.42132	1.95714	NA	NA	NA
SLC1A4	5.70014	5.11438	5.04826	1.90656	0.771511	1.1371
SLC1A5	264.462	192.965	276.268	168.099	107.979	136.436
SLC2A1	227.594	158.971	215.216	192.407	156.051	189.691
SLC2A3	4.09037	3.26974	4.8926	4.66598	5.17181	4.67999
SLC3A2	613.964	478.968	647.39	397.682	291.021	406.947
SLC4A1	17.0502	12.3615	25.9666	12.6326	7.53173	12.7895
SLC4A2	0.382733	0.339701	0.513159	NA	NA	NA
SLC5A3	0.47672	0.332938	0.519105	NA	NA	0.730815
SLC6A6	7.68294	6.31236	8.20432	5.396	4.21418	6.58404
SLC6A8	0.632501	0.519314	0.699575	0.659825	NA	NA
SLC6A9	0.329124	0.209148	0.283635	NA	NA	NA
SLC7A1	1.01251	NA	0.614947	NA	NA	NA
SLC12A2	1.99522	5.34305	2.84632	3.08068	4.44495	4.55305
SLC16A1	118.639	81.1566	108.776	63.375	70.7824	67.9411
SLC19A1	2.031	1.27938	1.50616	NA	NA	2.59961
SLC20A1	1.56224	1.70665	1.57155	1.4559	0.49973	1.94042
SLC25A1	9.86168	7.342	11.5975	0.389468	NA	0.303778
HLTF	NA	0.602407	0.278683	NA	NA	NA
SMARCC2	0.418925	0.544077	0.371031	NA	NA	NA
SMS	2.45025	7.43625	2.60702	2.95277	2.01735	0.704828
SUMO3	10.3642	9.14224	12.0023	6.27004	6.36709	6.65445
FSCN1	101.663	130.796	107.903	100.523	128.908	107.119
SNRNP70	32.9507	22.5156	24.8252	45.1325	43.9192	38.8688
SNRPA	3.20278	2.47009	3.50129	2.4063	1.87219	1.00302
SNRPA1	0.613066	0.857964	0.880913	0.355976	3.77231	0.368652
SNRPB2	0.444589	NA	0.501187	NA	NA	NA
SNRPD1	10.0069	12.7753	9.75559	7.40423	14.2988	9.95241
SNRPD2	6.23294	6.96192	6.4616	2.97109	2.9346	4.7118
SNRPD3	9.0209	8.90775	7.86277	2.34988	1.35803	3.57314
SNRPE	2.52353	3.76799	3.09671	1.38656	NA	NA
SNRPF	4.24513	4.78672	4.41945	4.17936	2.36896	2.94203
SNRPG	1.97264	2.10625	2.00609	NA	NA	NA
SNRPN	1.40168	2.27575	1.71081	1.60534	1.04496	1.31557
SNX2	22.1632	16.4852	19.5334	14.4635	17.3795	14.585
SNTB2	2.78484	4.81396	3.22217	2.13185	1.90783	1.37451
SOAT1	2.70073	2.2797	1.88117	NA	NA	NA
SOD1	31.9256	27.3501	41.8236	17.6229	12.2221	13.8112
SOD2	14.3933	10.0288	15.254	0.465924	NA	0.746801
SORD	11.6175	16.9298	11.5607	7.04652	12.1451	9.12349
SPINT1	5.14982	3.61597	4.13824	0.416667	0.519928	0.383943
SPP2	0.966936	1.68684	1.87372	0.643241	NA	0.59607
SPP1	4.03695	2.28388	2.68981	NA	NA	NA
SPR	2.1722	4.99508	3.88549	6.08117	10.2738	8.67664
SPTAN1	39.7036	31.8093	31.266	7.57184	30.9532	15.1352
SPTBN1	23.0171	21.2836	104.825	8.24228	13.6348	14.338
SRC	1.99107	2.14355	2.03286	NA	2.68406	NA
SRI	23.5142	19.2869	24.3181	19.9986	23.1844	24.6818
SRM	2.91203	73.8937	2.94292	0.759441	1.70027	1.39605
SRP9	3.88326	4.56361	3.74073	2.00781	0.782163	1.85236
SRP14	6.24907	5.51883	3.64408	3.64189	2.43055	2.86348
SRP54	2.28695	3.05886	2.5005	5.27676	3.29776	3.4496
SRP68	4.56802	9.89086	6.30253	4.69477	7.51004	2.83693
SRP72	1.3629	6.26604	1.02943	4.09158	3.37874	2.8924
SRPK1	0.728765	2.39221	1.76161	NA	NA	NA
SRPRA	0.214388	0.534391	0.253681	NA	NA	NA
TRIM21	NA	0.512259	NA	NA	NA	NA
RO60	3.3833	3.38017	3.43084	2.12803	1.49859	1.57805
SSB	15.0497	12.7112	11.36	12.6839	10.5749	12.6378
SSBP1	21.6479	14.3672	19.9292	3.93446	3.61892	4.47866
ITPRID2	4.04721	3.67529	2.22427	NA	NA	NA
SSR1	24.2003	14.6025	21.5766	2.99422	0.898278	0.900376
SSR3	3.76133	2.85189	3.52606	0.806608	0.672804	1.01478
SSR4	35.2513	23.2406	29.0547	6.44032	2.49024	5.34541
SSRP1	16.6219	19.7143	15.7749	16.0998	15.6962	16.3147
ST13	53.4406	50.2496	56.001	44.4406	46.8306	43.0454
ST14	7.28215	4.81636	7.42858	2.46623	1.37257	1.63093
STAT3	3.03405	2.99348	3.32013	0.68862	0.443438	0.778322
HSPA13	0.691868	0.712336	0.716581	NA	0.843837	0.808774
STIM1	0.763304	1.22794	0.919475	NA	NA	NA
STX3	7.74655	5.89875	7.23676	3.71081	4.90002	6.48157
STX4	2.37456	2.44765	1.50892	3.07219	6.09768	4.65589
STXBP1	4.25743	4.1022	5.0019	3.81905	1.85807	4.2612
STXBP2	15.7958	13.4467	9.40262	3.72464	0.537139	2.73426
STXBP3	0.581763	1.43381	0.350659	NA	0.347189	NA
SULT1A1	NA	0.411663	0.160067	NA	NA	NA
SURF1	0.674337	0.415685	0.546499	NA	NA	NA
SURF4	8.94264	7.94446	8.61569	86.0514	125.012	74.9188
SYPL1	32.8933	27.5287	36.1922	23.9059	13.5341	21.9144
SYT1	12.0247	10.1786	13.7799	4.33407	6.01129	6.15867
TAF4B	0.578154	0.478432	0.898096	NA	1.68763	NA
TALDO1	27.9111	27.1555	28.1976	18.3503	16.0854	18.5906
TAPBP	2.26747	2.58592	2.43122	0.359361	NA	NA
TARS1	101.662	69.629	71.2046	35.6376	51.6012	47.0486
TBCA	2.5245	1.40459	2.14743	1.0082	NA	0.43467
TBCD	5.1207	10.5387	6.12157	44.672	13.6626	32.7861
TBCE	NA	1.05295	NA	13.6775	12.9628	11.1937
ELOC	3.63758	5.73019	3.99934	2.32675	2.8197	2.17914
ELOB	1.45439	6.14074	1.4076	1.00662	NA	1.00347
TCOF1	2.09933	0.909763	1.27927	NA	1.27055	NA
TCP1	206.063	226.475	187.023	284.586	401.288	249.387
DYNLT1	2.98501	2.62159	2.44655	1.20159	9.31055	0.557079
PRDX2	34.5122	46.5304	42.5035	40.2996	33.7639	31.7002
TMBIM6	0.882287	0.664949	1.16448	0.383679	NA	NA
TERF2	NA	0.306948	NA	NA	NA	NA
TF	NA	NA	0.914174	NA	NA	NA
TFAM	0.886597	0.859757	0.868069	NA	0.685281	0.48803
TFRC	67.6894	50.223	66.8447	87.2485	77.6874	73.4374
TGM1	0.202495	0.0297111	NA	0.177299	NA	0.287732
TGM2	NA	0.79652	NA	NA	NA	NA
THBS1	38.0923	29.3622	35.285	40.223	42.7433	52.3864
THOP1	3.09496	4.18603	3.07295	9.47843	9.38105	5.37591
TIAL1	NA	0.424574	0.360835	NA	NA	NA
TJP1	NA	1.30539	1.11491	NA	NA	NA
TK1	2.00306	5.24826	2.83083	5.09239	4.16503	2.5365
TKT	144.023	103.29	131.123	90.561	69.1337	77.8943
TLN1	74.8943	93.2526	83.9648	73.188	80.4699	92.6992
TSPAN6	181.336	7.06922	186.474	7.37882	6.6202	22.4078
TSPAN4	3.42729	1.79763	2.7744	3.03941	1.87903	2.58396
TM7SF2	0.835235	0.457845	0.796001	4.59627	2.47102	1.65934
TMPO	1.65948	1.25321	1.72078	NA	NA	NA
CLEC3B	NA	NA	1.23121	2.04959	1.99688	2.63623
TNFAIP2	NA	0.304486	NA	NA	0.294461	NA
TOP1	80.0361	82.8726	78.2772	129.726	149.002	139.444
TPBG	12.2892	8.8129	14.6377	8.85007	5.19621	7.83296
TPD52	6.32509	4.76125	7.66503	5.39112	1.97703	4.00224
TPD52L2	15.0802	11.3208	14.3059	13.4749	7.66296	11.0847
TPI1	284.209	215.226	292.757	176.07	125.274	152.302
TPM1	11.5566	11.36	14.1595	9.90467	5.72171	8.23307
TPM2	12.2387	7.31723	9.40731	7.12314	22.5223	7.44542
TPM3	134.034	108.909	135.652	79.2097	86.5411	90.0704
TPM4	17.325	12.6106	14.3643	NA	NA	10.2525
TPP2	14.2925	14.4199	14.2462	13.2867	11.8875	11.1139
TPR	0.619226	0.595285	0.446931	NA	NA	NA
TPT1	9.94103	13.9355	9.71851	4.93687	7.43203	5.35923
HSP90B1	485.671	523.143	504.536	245.93	256.561	246.945
CCT3	179.107	233.859	196.916	114.927	136.903	102.581
TRIP6	NA	1.01258	0.451695	NA	NA	NA
TSN	8.83205	6.18253	9.89689	3.48388	3.30081	3.76963
TSG101	4.15184	4.87396	3.87292	4.50729	2.98279	3.47834
TSNAX	0.454484	1.35316	1.72647	NA	NA	1.64925
PHLDA2	0.293703	1.50365	0.519511	NA	NA	NA
GFUS	1.53294	3.30142	1.92063	2.15914	1.96496	1.40709
TTC1	0.347896	0.371824	NA	NA	NA	NA
DNAJC7	0.942921	1.57144	0.371743	3.3512	1.8842	1.97258
TTC4	NA	0.641071	0.159389	NA	NA	NA
TTN	1.67299	1.25994	1.84378	8.93845	6.60969	9.21354
TUBA4A	13.9494	47.9914	16.3257	17.5239	16.8864	11.0845
TUBB2A	5.48048	7.7409	8.10538	13.7356	10.3539	34.4081
TUBG1	3.64575	3.31764	3.62675	0.461021	0.997476	0.251771
TUFM	12.3739	361.226	18.1535	151.708	242.75	211.029
TXN	61.856	51.5446	51.0091	55.1422	44.0103	62.2095
TXNRD1	30.9576	22.9983	31.9393	12.8053	8.77276	23.2243
U2AF1	1.536	5.02553	1.34022	2.15843	3.52046	2.92702
UBA1	78.69	129.942	82.3904	196.042	220.254	284.337
UBE2D3	4.15334	6.69864	4.78642	3.59633	6.24664	3.29105
UBE2G1	0.284948	0.342181	0.497809	NA	NA	NA
UBE2H	1.82204	2.00416	1.89285	2.24218	1.78428	1.29201
UBE2I	5.69308	6.30387	6.6973	1.96585	1.26764	1.86818
UBE2L3	10.9052	10.5191	10.6917	7.08837	4.65279	4.99662
UBE2N	17.4039	15.2737	19.4963	14.8151	14.9315	7.86601
UBE2V2	4.86561	3.31164	5.89527	5.00741	4.60774	4.973
SUMO1	1.60772	1.36901	0.988037	NA	1.00022	NA
UCHL3	0.224413	1.48283	0.0827647	NA	0.381916	0.632499
UFD1	2.69621	2.47185	2.49422	0.512992	0.564421	1.37099
UGDH	6.90265	14.129	8.24828	NA	6.25212	3.57961
UGP2	12.8067	10.7015	13.1316	23.106	16.4069	19.7965
UGT8	0.988751	NA	0.811822	NA	NA	NA
UMPS	4.56087	5.75199	4.50607	2.18131	2.99543	2.7853
UQCRB	7.60726	5.32525	6.63524	0.61677	NA	0.39521
UQCRC1	290.941	386.222	311.081	105.919	307.519	98.5279
UQCRC2	109.877	75.1706	116.021	45.5438	37.0591	23.944
UQCRFS1	27.5342	18.8773	29.6397	3.10332	2.37543	2.06061
UQCRH	3.60092	2.64631	3.48038	NA	NA	NA
UROD	2.65141	2.13553	2.57454	3.7361	4.10323	4.20166
VARS1	99.9813	75.1939	98.1827	21.0987	41.8814	27.7919
VASP	6.5266	5.986	3.88798	1.65537	4.60696	3.9763
VBP1	5.92899	6.54376	5.55751	2.71391	2.32717	4.60823
VCL	147.588	105.255	138.507	96.6069	81.9189	89.3978
VCP	95.1009	83.39	97.8325	74.4716	63.2504	73.1018
VDAC1	275.775	223.282	275.966	22.3079	16.277	23.729
VDAC2	185.039	139.605	199.746	32.1828	18.546	23.4564
VDAC3	105.322	81.0299	115.61	11.1333	6.07713	9.40996
VGF	840.145	365.513	312.895	1045.52	1883.4	2183.49
EZR	639.46	551.655	689.045	472.33	363.078	452.5
VIM	3.14458	2.46403	89.2155	0.716719	2.47251	1.18347
VSNL1	7.16682	6.93035	9.02567	13.0788	15.5917	5.04888
VTN	125.522	102.945	107.524	231.339	188.515	184.557
WARS1	9.38179	8.31235	9.75078	3.85851	6.09179	3.26924
WFS1	NA	0.260205	0.21381	NA	NA	NA
XPNPEP1	4.77489	7.78398	5.13481	3.16212	2.94357	3.56369
XPO1	15.0704	37.9794	16.2964	6.24659	13.5019	9.71103
XRCC5	32.4149	41.3999	37.7158	23.1463	25.9035	19.7797
YES1	24.5502	33.9129	22.832	26.7139	28.1567	27.8263
YWHAB	32.4452	26.8246	25.0805	29.5799	20.5007	18.838
YWHAE	416.604	397.078	442.633	434.142	283.615	320.041
YWHAG	23.994	18.7343	18.9878	16.1347	22.0581	21.4558
YWHAH	25.3608	26.8544	23.6243	20.7784	18.5509	15.0602
YWHAZ	554.148	412.525	508.044	383.939	364.476	358.133
ZFPL1	0.494862	0.245696	NA	NA	0.210215	NA
CNBP	4.79646	8.49146	3.75209	2.47593	2.45848	2.09681
ZNF33A	0.21926	0.217836	0.296771	NA	NA	NA
TRIM25	2.65065	14.8626	4.44292	3.2646	8.47072	4.27156
ZNF185	NA	0.365954	0.290319	NA	NA	NA
SLC30A1	7.49463	6.82389	5.81072	6.1221	9.00905	4.45164
ZYX	1.00282	3.20408	1.62539	NA	NA	NA
PTP4A1	3.29352	3.42809	4.18601	8.30438	5.93115	6.21857
CSDE1	13.636	17.3046	15.69	18.3152	18.5456	16.7157
DAP3	3.86215	10.0547	3.82608	37.9655	172.199	36.4452
PXDN	3.59411	2.30684	3.08028	NA	NA	NA
MOGS	3.2161	3.50556	3.5408	NA	NA	0.448535
TUBA1A	274.055	1028.9	331.952	395.739	710.272	368.443
MANF	25.8987	18.3653	24.3075	2.09131	2.30997	2.53492
USP7	NA	1.53204	1.72254	0.78426	NA	0.955859
RAB7A	90.302	111.243	100.086	123.729	332.706	120.506
REEP5	7.81121	5.74504	8.16972	4.83697	2.85873	3.01011
DEK	9.04001	9.15308	8.17556	56.7169	24.9084	22.6169
BAG6	1.47948	4.34513	2.1387	NA	0.517994	NA
DDX39B	19.009	65.9126	21.0854	5.09179	16.7507	12.612
AIMP2	1.87191	8.50463	2.28326	1.25458	2.1817	1.35384
STAM	5.12636	4.34628	4.9838	2.46773	1.94354	1.89291
CCDC6	0.345136	0.658225	0.562231	NA	NA	NA
NCOA4	0.871761	1.07555	0.750509	NA	1.61003	NA
PDHX	2.63027	2.16297	3.2969	2.60847	13.0102	2.59556
CUL5	0.348242	0.85153	0.400166	NA	3.63279	NA
USP5	2.9473	14.785	5.13504	16.361	16.9088	19.1466
AAAS	0.712894	0.948053	0.583163	NA	NA	NA
FXR1	0.59357	7.59012	1.23143	0.867387	3.5566	0.723893
HMGA2	1.9114	1.13372	1.2487	NA	NA	NA
PABPN1	1.72762	2.73687	1.32391	0.716543	NA	NA
ANP32A	15.7659	8.9816	11.906	7.15261	6.89057	6.63631
GAN	0.54988	0.403095	0.326365	NA	NA	0.746716
SLC7A5	294.793	176.096	179.211	361.695	299.875	458.901
COIL	NA	0.296061	0.127602	NA	NA	NA
SF3A2	0.996349	0.884895	1.63213	3.41674	4.85626	2.27231
CLPP	2.21446	2.63569	1.79112	NA	NA	NA
GATD3	7.84896	7.47335	6.19437	9.39667	10.3133	4.69242
USP9X	0.236488	0.917253	0.240755	NA	NA	NA
SMC1A	0.599826	0.307431	0.317188	NA	NA	NA
NAA10	1.52767	2.80126	1.71112	NA	NA	NA
USP9Y	NA	0.190952	NA	NA	NA	NA
H3C6	6.96392	6.29164	5.5771	NA	NA	NA
H4C1	1047.89	853.096	1047.37	2514.32	1768.42	2108.9
SLC25A11	29.7376	20.016	29.4445	NA	NA	0.965055
SRPX	3.84954	1.49117	3.74679	3.27095	3.89809	2.77728
TAGLN2	16.7179	22.9734	16.4089	10.9508	15.1299	11.4021
ULK1	0.913113	0.763629	1.10558	NA	NA	NA
EEA1	NA	0.434268	0.649915	NA	NA	NA
STX7	4.24712	2.89196	4.04727	1.52662	0.56609	1.16871
STK24	3.27238	7.4144	5.92719	6.50699	9.66976	7.07938
CUL4B	14.0705	16.4985	18.6956	19.1547	23.1847	26.3629
CUL4A	1.87384	1.92821	1.82723	NA	0.45381	NA
CUL3	2.99925	2.96235	3.38286	1.37907	NA	1.00244
CUL2	2.28991	2.39406	1.99778	1.83246	1.74038	2.34865
CUL1	0.42599	0.532807	0.591287	1.87651	NA	1.61647
ATRN	0.712709	0.494415	0.719459	NA	NA	NA
SMARCA5	4.15434	6.70081	3.40367	4.73883	6.84477	4.08692
OGT	NA	0.277018	NA	NA	NA	NA
PPFIBP1	0.571004	3.3657	0.555754	NA	1.40625	0.625307
NIPSNAP1	2.58914	4.01753	2.53961	8.18149	31.3495	3.64364
ELP1	0.165172	1.85372	0.424878	NA	0.280471	0.230689
HAT1	2.22641	1.80019	1.53054	40.7553	48.0105	43.3398
COPS3	3.36132	4.05125	3.30216	1.77063	2.02093	1.10665
API5	7.55722	4.77282	6.36139	NA	NA	NA
AGPS	1.71689	6.90173	1.75008	NA	2.16769	0.264254
PIR	0.592511	1.11633	0.817621	NA	NA	NA
AP3B1	9.72199	12.9743	10.5366	12.0729	9.10783	8.74687
DENR	0.782332	0.838477	0.767593	NA	NA	NA
YARS1	11.1389	27.219	13.0594	9.31698	20.6032	8.15025
PDXK	NA	2.64708	0.810993	NA	1.72238	NA
RRP1	NA	0.844948	NA	NA	NA	NA
KHSRP	10.439	12.341	10.8673	2.67044	5.63328	4.54849
CASK	0.50398	0.71811	0.520488	NA	NA	NA
AKR7A2	1.62247	4.40447	3.65385	4.95375	3.80447	3.65375
PRKRA	0.208923	2.54319	0.355956	1.10971	NA	1.61404
SLC25A12	53.2481	33.898	39.3445	113.791	92.1538	111.738
RUVBL1	27.1719	75.28	31.8138	19.4613	31.3113	18.222
PLPP1	0.729012	0.675211	1.18109	NA	0.226967	0.150443
PLPP2	7.65988	8.84356	7.96762	7.87696	7.29718	7.40021
USO1	12.4	12.1191	8.86818	2.15387	7.62551	3.76494
ASMTL	0.329088	1.24259	0.187496	0.283659	1.22454	0.565726
PSMG1	1.2175	0.949583	1.2481	0.854935	1.31885	1.29155
RTCA	0.263198	0.903977	0.232762	NA	1.17801	NA
OASL	11.7415	23.5878	10.7086	13.224	14.7774	11.4938
LAMTOR3	3.43299	2.74712	3.44502	3.63858	0.845611	0.37542
DYNLL1	0.601353	2.2267	0.612757	NA	NA	NA
EIF3A	98.98	87.406	92.7024	117.462	95.5615	128.238
EIF3B	58.624	55.0033	57.3948	51.1654	54.9301	51.2129
EIF3D	7.23097	13.1556	7.59214	4.81926	12.3971	9.30747
EIF3F	17.9319	20.1427	18.7633	2.66564	4.10567	3.83771
EIF3G	2.44781	1.88532	1.91055	0.878155	1.07896	0.886614
EIF3H	18.6467	17.5689	18.599	1.14223	8.53689	5.99811
EIF3I	10.3922	10.7073	9.95255	2.5516	4.09013	2.75388
EIF3J	2.57603	1.83911	2.36691	NA	2.73679	2.82911
EIF4G3	1.31907	1.81219	1.50439	NA	0.620364	NA
VAMP8	2.57951	2.70737	3.02928	NA	NA	1.97925
SRSF9	1.54383	3.07988	0.291409	NA	1.1517	1.11111
KRT36	4.54641	1.61869	1.47741	0.442493	NA	0.262279
DGAT1	0.755404	0.651026	0.805204	NA	NA	NA
B4GALT3	0.533427	0.2787	0.51029	NA	NA	NA
EDF1	1.47587	1.05578	1.23971	NA	NA	4.93713
SNX3	0.772622	2.21993	1.12811	1.27076	1.42282	1.46925
GBF1	3.826	4.44763	3.58004	NA	0.295592	NA
RNGTT	26.4814	26.5661	29.0377	66.9246	45.8628	46.9099
GPAA1	2.85026	2.18931	2.38018	1.3696	0.782725	1.07679
RIPK1	NA	0.36282	NA	NA	NA	NA
ADAM15	2.84377	2.0812	2.78143	2.95313	1.83549	1.34957
ADAM9	24.9332	15.6229	23.0533	13.5542	11.5106	20.4279
PABPC4	4.23311	5.3435	3.73582	3.13249	NA	3.76651
TNFRSF6B	3.66723	4.14492	3.13837	NA	1.79533	NA
SNAP23	8.287	6.68809	8.28676	4.60102	4.32387	5.70325
NAPG	0.83855	1.07327	0.696357	NA	NA	NA
NAPA	25.5529	16.1624	16.0873	56.7544	71.5217	85.8454
TNFRSF10B	9.59466	8.00872	8.60913	7.97162	8.36889	9.50516
TNFRSF10A	1.90647	1.21919	1.66577	1.60985	3.48148	2.33173
SUCLG2	1.93257	4.65155	1.28437	1.8013	3.12418	0.759203
SUCLG1	1.87972	6.55307	0.809007	NA	NA	0.367469
SUCLA2	0.276374	2.39479	0.207753	NA	NA	NA
CREG1	4.73791	5.25474	7.97427	NA	NA	2.28669
DPM1	11.4139	8.592	11.1106	3.46898	2.77424	3.44037
BANF1	1.23435	3.34804	1.12509	NA	1.76336	NA
IQGAP1	218.587	262.275	221.452	215.047	237.597	197.516
GMPS	4.04042	9.12976	5.11587	0.502612	0.340064	2.2539
TMEM11	NA	0.512333	0.64345	NA	NA	NA
GGH	11.5081	7.54138	9.511	3.2343	2.47549	0.785742
PROM1	6.18741	4.448	6.8855	0.917373	1.10083	0.659358
ARHGEF7	0.748748	0.299773	NA	NA	NA	NA
SQSTM1	8.1722	19.4562	7.39801	6.01863	25.0921	9.68908
FUBP1	39.0196	25.8145	38.5924	NA	4.6122	3.6258
ZPR1	NA	0.368186	0.201658	NA	NA	NA
NAE1	0.53816	0.551925	0.562992	0.523434	0.589858	0.502327
SLC5A6	3.93429	3.34338	4.38938	4.68035	2.90898	4.1967
DDX18	12.3298	13.8185	13.9898	8.57852	8.00802	6.65422
EIF2B4	1.67344	1.01206	NA	0.904754	1.94292	NA
EIF2B3	NA	0.174839	NA	NA	NA	NA
EIF2B2	NA	0.641959	NA	NA	NA	NA
EIF2B5	0.455603	0.531962	NA	0.856601	1.33723	0.733309
EIF2S2	4.22752	7.44217	4.70904	5.2952	5.15604	3.53081
CPNE3	143.58	142.432	144.123	158.976	150.188	146.659
PRPF4B	NA	0.128603	NA	NA	NA	NA
CPNE1	11.6325	16.2142	11.9459	16.5732	16.385	11.836
AP1M1	3.42684	2.50068	2.52507	1.14538	1.2956	0.939477
FUBP3	0.253506	0.227372	0.198644	NA	NA	NA
AP3D1	11.7526	17.806	14.0974	13.3275	14.2793	13.868
H1-10	1.18219	1.22546	1.2925	NA	NA	NA
P4HA2	0.58827	0.82341	0.592226	NA	NA	NA
PLOD3	4.08656	2.7857	4.18625	NA	NA	NA
NOL3	0.365064	0.772452	0.7586	NA	0.627524	NA
MPZL1	17.1527	11.4645	18.2084	10.4911	8.94581	11.4079
RNF8	0.83715	0.597926	1.13923	4.34712	3.97932	4.44944
HIP1R	NA	0.591709	0.806491	1.30266	NA	NA
BAZ1B	0.454923	0.93849	0.614726	0.68366	NA	0.282867
UBA3	1.52026	1.20512	1.36358	NA	NA	NA
UBE2M	1.15277	2.33008	1.42501	0.979396	0.875656	0.794701
SPAG9	3.56406	1.55189	2.8912	NA	NA	NA
RPL14	48.6536	70.3205	47.8634	49.2509	46.461	42.3096
GPRC5A	11.5915	26.8027	11.7463	15.7714	17.9962	16.2716
NFS1	6.50595	3.78779	5.89252	NA	5.37701	4.11926
SLC7A6	1.24369	1.23821	1.23704	NA	1.08757	NA
PAPSS1	0.522768	2.04103	0.469328	NA	NA	NA
SYT7	0.548052	0.390012	0.15638	NA	NA	NA
EIF1AY	NA	2.8684	1.66821	NA	NA	1.38987
DNAJA3	NA	0.285825	0.123051	NA	NA	NA
USP14	0.805729	2.15026	1.17615	NA	NA	NA
USP10	0.186215	1.50501	0.568206	NA	0.626983	NA
USP8	0.0909554	0.315635	0.127762	NA	NA	NA
MTA1	0.240205	0.305996	0.211948	NA	NA	NA
ATP6V0D1	14.2043	11.9344	13.2898	4.40106	4.403	5.12394
SLC16A3	196.856	106.858	124.283	139.878	162.594	154.28
PDLIM1	3.19862	1.85273	2.89359	NA	NA	NA
SMC3	0.734451	1.81679	1.20818	NA	0.73491	0.399577
PRPF4	14.8155	13.7418	14.8434	NA	12.5273	20.127
FAM50A	0.51988	0.384192	0.302211	NA	NA	0.704269
AIFM1	75.5554	4.17947	5.18799	NA	0.545129	NA
ARHGEF1	0.125583	1.38389	NA	1.0309	NA	0.493191
ATG12	0.278643	0.270335	0.263703	0.640435	0.272145	NA
PDCD5	3.72913	3.71021	4.86133	NA	NA	NA
SYNGR2	26.747	20.8377	33.5633	26.9169	21.1664	25.0355
SYNGR1	0.755051	0.611933	1.03785	NA	NA	NA
HGS	9.80171	9.52074	10.5042	2.57973	5.7947	1.60606
FIBP	0.388501	0.345331	0.28344	NA	NA	NA
COX7A2L	3.10924	0.791276	1.98576	NA	NA	NA
TMSB10	2.42156	1.6845	2.1417	NA	NA	NA
RASSF9	27.475	27.3278	35.2059	90.9277	37.3842	97.2639
BUB3	44.2247	38.0047	40.7359	537.101	309.835	409.761
DDX21	13.5361	27.9616	11.6337	131.377	320.552	141.188
AURKB	0.223712	0.652495	0.0857009	NA	NA	NA
VAPB	4.65472	4.72473	5.03599	0.714968	0.870811	0.497639
VAPA	2.50178	1.95943	2.5346	0.620251	0.777799	0.477231
MTA2	0.878495	1.19373	0.307686	0.437943	0.449625	NA
NOLC1	6.7264	5.48857	7.057	4.39931	3.77603	4.91015
MAGI1	NA	0.267875	0.214473	NA	NA	NA
RAB11B	67.9177	81.0004	77.7657	75.4318	77.2379	76.7433
TBRG4	1.82207	8.12288	1.56171	NA	NA	NA
GCNT3	NA	NA	NA	3.31263	3.17084	2.91481
CACNA2D2	0.389006	0.193718	0.25412	0.328872	NA	NA
AIMP1	1.91872	3.64075	2.63331	2.77805	1.80098	2.40183
PDLIM7	0.578649	10.8462	1.23213	0.788536	0.775226	0.806268
CYTH2	0.089603	0.309682	NA	NA	NA	NA
COPB2	20.8714	32.284	17.6227	34.3331	46.6683	34.5403
SRSF11	0.477963	0.629771	0.313244	NA	NA	NA
ATP6V1F	1.34362	3.14841	3.98557	NA	NA	1.77023
COPS2	1.8927	4.12065	3.39783	1.28494	1.57247	1.46471
TRIP13	1.64105	2.04118	0.858419	NA	NA	NA
TRIP12	NA	0.413374	0.232203	NA	NA	NA
TRIP10	19.3174	21.7135	21.6323	9.43661	NA	5.4887
VAMP3	10.1242	7.51318	12.0656	9.77726	6.64467	8.84737
SNAP29	NA	0.601973	0.666505	NA	NA	NA
EFTUD2	20.1829	23.5032	14.5884	11.4688	12.7921	12.4266
RPL23	9.75381	30.8334	11.3844	16.2634	27.5393	21.2684
SLC9A3R2	0.605808	0.745513	0.718333	NA	1.76245	1.07516
TXNL1	6.84139	12.9972	6.14623	NA	4.98442	1.02155
LONP1	40.8954	59.5746	42.3434	166.612	141.043	156.733
RAB9A	2.3195	2.74444	3.36905	0.652523	NA	NA
SLC9A3R1	28.0313	20.0673	22.8199	9.77036	11.3346	16.6668
TM9SF2	51.2362	36.8664	54.0979	25.3154	25.2859	27.8387
SLC22A8	394.838	311.614	446.082	613.308	405.052	566.766
COX5A	27.4111	18.5933	31.9545	6.26778	1.83133	5.39688
GRHPR	5.63904	8.00421	6.1405	1.47526	7.93349	1.95988
COG1	0.106857	0.088838	0.0766257	NA	NA	NA
PEX16	0.234843	0.296227	0.321708	NA	NA	NA
SNRNP40	0.744749	2.99075	0.817215	NA	0.529442	NA
ITM2B	1.15079	1.50314	2.02444	19.3598	444.136	27.7963
GSTO1	28.4303	21.8612	30.7565	12.787	9.19038	14.7564
MAP4K4	NA	0.347383	0.264242	NA	NA	NA
EIF4E2	1.23312	0.911882	1.01947	NA	0.655409	0.452435
ROCK2	45.5021	30.4793	41.7461	32.3254	34.8935	26.8804
KIF23	2.6066	22.1722	2.4263	5.12781	2.26462	0.598249
SLC4A7	2.30098	3.04615	2.58444	NA	NA	NA
PMPCB	2.58434	7.11345	3.1049	NA	0.544296	NA
SPTLC2	4.66027	22.4231	5.28351	0.486644	0.886261	1.14282
GDF15	3.28224	3.11641	5.72175	0.816968	5.09323	1.10507
NPEPPS	109.251	93.5077	118.48	76.9378	104.655	84.1782
EEF1E1	2.57842	4.53033	2.94003	1.02006	0.443928	0.996588
SCAMP1	8.0621	4.91174	6.64631	NA	3.17746	1.27941
TECR	18.4329	18.2683	21.076	2.95564	2.35904	0.951047
VPS4B	10.11	5.39983	5.15436	0.648728	0.30802	NA
MPDU1	2.5314	2.11077	2.91738	0.911165	NA	NA
GOSR1	2.6005	2.35115	3.29555	NA	3.09569	4.62271
BAG3	NA	0.249847	NA	NA	NA	NA
BAG2	1.882	3.89687	2.21932	NA	0.691495	NA
RAB3D	0.85285	1.50114	0.803057	0.771303	0.827881	0.832972
ATP6V1G1	6.58954	5.31011	7.13217	2.48323	2.22822	2.43918
ATP5MF	18.6711	14.236	20.637	0.644588	0.555424	0.823544
SEC22B	1.17209	1.36793	1.12565	NA	NA	0.670946
MACROH2A1	5.0478	5.47274	5.86016	2.26032	9.37155	2.96745
ATP5MJ	3.04745	3.47606	2.75939	0.898409	NA	NA
VPS26A	1.36078	1.69765	1.05409	NA	1.95078	1.18391
BCAR1	0.539279	NA	0.662853	NA	NA	NA
BABAM2	NA	NA	0.625527	NA	NA	NA
RBM39	1.03363	1.92968	1.12405	NA	1.52947	0.879867
PRDX6	51.0686	96.8247	56.7587	26.0081	37.4901	28.5347
AKAP12	49.0402	37.2986	39.4445	9.12068	9.18765	9.37141
PDIA4	215.368	183.697	179.02	49.1072	57.2618	56.5652
GDA	8.10257	21.488	12.2813	8.68658	10.6676	5.58477
NUP155	1.19127	2.55294	1.30832	6.66837	4.79527	5.49333
SEC24C	1.46328	2.1892	1.89514	0.693544	0.976068	NA
ISG15	37.4968	103.785	46.426	22.7264	36.9201	28.7611
ARHGEF10	NA	0.466285	NA	NA	NA	NA
HS2ST1	1.3719	0.892284	0.981474	NA	NA	NA
EIF5B	7.97413	19.7235	10.8459	2.88622	6.04342	5.90376
KIAA0040	1.12875	1.12136	1.47527	5.84785	3.17506	4.41452
TTI1	NA	0.903562	0.193384	0.655023	NA	0.231079
CLINT1	1.50372	1.44398	1.78201	0.937413	1.50792	NA
NUP93	4.60613	8.53995	5.38045	2.88456	3.60315	NA
BZW1	12.4205	25.9596	12.7758	16.1508	25.4081	15.2022
UBE3C	NA	0.993997	0.340319	1.0728	1.93935	0.969346
EMC2	1.9807	1.70513	2.77115	0.98663	1.71644	1.63811
SART3	0.496612	26.7781	1.47393	NA	NA	NA
LAPTM4A	1.13943	1.00494	1.47502	1.10978	2.88225	1.45883
SLK	0.24296	1.27084	0.461051	NA	1.51592	NA
MLEC	8.60765	5.93386	7.30206	2.34283	1.61912	2.24234
BCLAF1	1.08251	1.23783	1.137	NA	NA	NA
EIF4A3	10.4143	46.1432	15.2298	7.08416	27.0873	24.012
TM9SF4	4.96823	3.86003	10.3391	22.5464	14.5236	14.3141
MATR3	6.07166	15.0579	8.89953	12.9405	9.60677	12.7962
SNX17	0.576459	0.523547	0.706379	NA	NA	NA
SPCS2	4.11576	4.65513	5.66449	0.523828	NA	NA
CKAP5	6.25288	8.13104	5.65296	7.24746	4.51816	7.13649
IST1	7.26351	6.55747	7.29631	11.9444	9.03483	7.07878
MRPL19	NA	0.883516	NA	NA	NA	NA
SCRN1	1.17843	3.81533	1.99468	NA	NA	0.721245
RNF40	0.816246	0.793182	NA	1.72625	0.885636	1.43182
KEAP1	0.116268	1.46754	0.275391	NA	1.57966	1.38215
NUP58	0.959482	1.26317	1.15276	0.901004	0.806552	0.641026
TESPA1	1.29693	1.27848	1.03503	0.823202	NA	NA
C2CD5	NA	0.316395	NA	NA	NA	NA
PSMD6	37.1346	35.1594	37.5243	19.1661	23.9761	16.0099
TRIL	NA	0.274502	0.141539	1.49554	0.40175	1.59455
TOMM70	5.82257	5.80104	6.21302	2.54405	1.12308	2.20914
SEC24D	0.365098	0.290301	NA	NA	NA	NA
DDX46	13.4138	13.2265	12.2355	23.0126	10.3839	14.0221
SNAP91	NA	NA	2.89258	1.71719	NA	1.25299
WASHC5	0.160631	0.289413	0.205117	0.194338	NA	0.287266
UBAP2L	NA	0.122749	NA	NA	NA	NA
G3BP2	0.8271	2.96015	3.18113	3.41522	3.61565	2.33042
NCAPD2	NA	0.80231	NA	NA	NA	NA
PUM3	1.08018	1.3342	1.04439	1.02028	1.42268	NA
OXSR1	0.732838	1.71939	1.04082	0.654057	0.946188	NA
CRYZL1	0.812337	0.566238	0.583572	NA	0.992364	NA
WDR1	47.2311	71.1361	43.6291	19.8762	33.9607	21.6636
HS3ST1	0.498574	0.391086	0.40209	0.440628	1.09249	0.38048
MVP	117.431	214.124	112.204	155.191	384.704	133.877
THRAP3	6.92904	6.45991	8.12864	NA	NA	NA
RCE1	0.483586	0.913722	1.00701	NA	NA	NA
HNRNPDL	18.4215	22.0293	17.4198	5.35124	5.83499	3.60209
ABI1	12.2176	9.86147	14.6578	31.575	12.5831	22.6778
GNPDA1	1.6582	1.41445	1.70767	NA	NA	NA
PDCD6IP	89.0823	113.31	100.752	121.382	67.7682	84.339
PDCD6	26.7451	22.284	28.6852	24.9601	23.6415	24.2514
PIGK	NA	NA	2.37291	NA	NA	5.72683
TOM1L1	0.515872	0.454908	0.593756	NA	NA	NA
TOM1	NA	0.0871962	0.175694	NA	NA	NA
SMC4	0.899946	1.60566	1.03086	NA	NA	NA
GJC1	0.555409	0.422062	0.371632	NA	NA	NA
UBA2	0.568692	2.26982	1.49932	NA	NA	NA
SAE1	NA	2.37383	1.80361	6.27621	1.64817	3.39586
FARSB	14.6986	18.9621	13.1472	4.17414	9.75947	3.24988
ABCB6	1.59486	0.657334	2.21121	0.817846	1.7301	0.792022
DNM1L	2.75102	5.29651	2.94781	0.693718	1.61727	0.42511
ABCF2	0.192534	1.8727	0.415839	NA	NA	0.882734
SCAMP2	7.72172	4.44	8.82463	5.25373	2.50544	3.38625
SCAMP3	6.08493	4.17694	5.7361	2.83469	2.34499	1.8437
DPP3	6.77852	6.54687	7.26564	7.09101	15.1068	10.7434
HUWE1	2.54723	5.79185	2.22789	22.2388	16.1205	20.7889
ARPC5	3.22627	4.95667	4.68922	2.0398	1.0198	1.76766
ARPC3	1.93572	1.75673	1.40702	NA	0.70834	0.305444
ARPC1B	11.8652	22.8313	16.5399	11.9473	17.5971	13.0878
ACTR3	17.8388	27.0279	25.1106	10.3246	10.8912	9.50282
ACTR2	11.8948	13.8495	10.8232	7.45003	15.5961	6.48926
TSPAN3	0.54444	0.304446	0.444762	NA	NA	NA
TSFM	0.294558	2.58764	0.258365	NA	NA	NA
TSPAN1	2.30182	1.57598	2.53121	2.03916	1.40498	1.81315
PPIF	1.97862	2.94565	2.53416	NA	NA	NA
ARPC2	17.1576	24.8883	23.9596	13.1091	15.4173	13.1023
PREB	2.15807	2.30884	1.90651	NA	NA	NA
FEM1B	2.62729	1.84149	2.5985	2.74282	1.738	2.06038
ACTR1A	5.79465	6.72662	5.70771	2.04133	3.82605	2.34185
LRPPRC	43.9133	134.725	54.6562	14.0535	21.4395	27.5947
PDIA6	88.1135	65.6615	94.7115	38.8694	25.8497	32.4113
TRAP1	178.176	251.317	184.542	149.051	207.879	137.492
BCAP31	23.712	16.3738	26.1305	4.84076	1.9707	3.47664
NAMPT	13.2048	27.1372	16.841	14.5606	13.6318	8.38138
RBM12	1.33197	2.00482	1.43201	NA	NA	NA
ARFRP1	NA	0.130959	NA	NA	NA	NA
G3BP1	11.6937	15.5324	11.2701	30.1349	19.6149	29.5934
ABI2	2.15063	1.80814	2.19613	2.34734	2.47119	NA
TRIM28	6.17312	27.1333	7.26617	3.42166	8.54137	4.66163
ATP6AP2	4.68846	3.00118	3.06121	2.7455	4.02926	NA
FARP1	0.512977	0.406137	NA	NA	NA	NA
LPCAT3	4.69891	3.79289	5.40036	NA	NA	0.582488
WASF2	1.0351	1.20857	1.41653	2.49937	1.62052	NA
SLC25A13	15.5273	5.02306	7.31034	3.20254	2.58026	3.83978
LHFPL2	0.560108	NA	0.572571	NA	NA	NA
ALYREF	5.36966	4.37848	5.51752	2.44577	1.65899	2.07455
ALG3	0.477822	0.387946	0.566631	NA	NA	NA
PSME3	22.0409	19.9884	19.4368	4.62582	4.18018	6.6975
NUTF2	9.35277	7.78849	10.2203	4.22248	2.27815	2.12827
MPZL2	1.15996	0.385848	1.09184	NA	NA	NA
EIF1	1.43056	2.49085	0.885545	NA	NA	NA
FLOT1	5.24158	4.48513	4.97284	2.12402	1.41092	1.74309
DDX39A	0.912777	1.44612	1.24692	NA	NA	NA
PSMD14	8.03773	11.7916	7.79015	2.64725	3.54899	2.83348
CTDSPL	0.90316	1.3206	0.89299	0.661659	NA	0.66868
PLIN3	21.3111	17.7608	20.902	13.3912	9.79094	11.1328
MFSD10	2.77819	2.29428	2.5927	NA	NA	0.5662
HNRNPR	70.1421	66.5755	83.5449	32.7787	25.4148	35.757
SLC35B1	0.430537	0.37511	0.472428	1.17771	0.454582	0.840106
DCAF7	0.298397	0.575149	0.382026	0.39934	0.853828	0.434146
CALCOCO2	1.34076	2.10953	1.61715	4.98967	2.59731	4.08481
GPHN	3.09708	2.42729	3.71347	NA	NA	NA
RIDA	3.51544	1.778	3.63547	NA	NA	NA
SRRM1	8.88416	9.31959	9.94143	10.1678	7.61786	8.53209
ABCC4	15.3755	12.1547	13.9012	27.1621	33.2107	19.4539
SF3B4	4.58861	3.85477	3.46959	1.36554	0.774419	1.59073
ZMPSTE24	12.5463	11.403	11.1049	5.75172	5.79824	5.9053
STUB1	2.04599	4.2529	1.59444	3.53097	18.1705	1.43152
SIGMAR1	2.78301	2.02747	2.60818	NA	NA	NA
SF3A1	6.50518	6.16691	6.18516	1.80402	0.392138	1.16654
DNAJA2	1.64719	6.66202	3.83169	2.5436	3.66398	2.11928
PAK4	27.7145	19.6441	22.8805	34.5208	30.1661	25.9706
TCIRG1	0.395259	0.249569	0.446381	NA	NA	NA
RTN3	16.1882	14.7521	17.1565	10.5954	6.71662	10.5901
LANCL1	0.473488	2.68237	1.48857	NA	NA	NA
TNIP1	NA	0.474372	0.362807	NA	0.686744	0.448009
SMYD5	13.7827	10.0573	14.9425	48.7175	31.0209	37.8672
RRAGB	0.423105	2.23227	1.15147	1.52871	6.27759	0.900275
AKR1A1	5.10823	8.94586	7.22749	3.14137	2.88813	2.72425
EMC8	NA	1.35565	NA	7.11829	5.74956	6.05903
CNPY2	11.3669	7.84266	8.5952	6.00512	5.57883	2.43111
TFG	12.036	8.15124	10.9888	11.3743	12.4939	10.0549
NPM3	8.77796	7.51807	6.98282	2.28433	0.478804	5.27623
HMG20B	24.6706	15.8979	26.2107	5.95692	4.90036	5.28421
BPNT1	5.62081	5.48247	7.11364	1.69019	1.6934	1.4998
TUBB3	11.0314	30.0455	7.60584	8.44771	13.0183	9.15151
TUBB4A	1.98445	7.90481	2.3877	NA	2.89265	0.803163
TUBB4B	30.233	99.9007	35.5459	93.9923	107.802	85.6354
NDRG1	79.0815	64.7936	76.3458	13.8813	19.9737	37.3221
RACK1	103.379	134.497	111.895	52.8516	99.0852	47.6597
IFITM3	40.6573	28.6888	33.7103	45.1254	36.9904	44.9651
PRMT5	13.6523	21.557	14.443	8.86455	71.367	9.90764
CDIPT	0.893436	0.830346	1.00448	NA	NA	0.315102
PGRMC2	15.3512	14.2232	19.2061	3.19149	2.65893	2.11871
SEC24B	0.980022	0.662307	NA	NA	NA	NA
RBM14	0.278395	4.25961	NA	NA	NA	NA
LYPLA1	0.565781	1.38045	1.58016	NA	NA	NA
EMG1	NA	0.734593	0.371108	NA	NA	NA
TIMM17A	3.06239	1.80718	2.82031	NA	NA	NA
FAM3C	134.641	211.357	143.381	144.159	160.766	127.161
TOMM40	38.6607	28.786	41.42	12.6981	10.0422	8.9196
ECI2	0.698472	0.598573	0.812817	NA	NA	NA
BAIAP2	10.8243	9.65243	11.5958	9.37598	10.361	9.98047
PPIH	0.897697	1.71868	1.28833	NA	0.790717	NA
TIMM44	5.69475	5.44332	2.69651	1.7406	NA	2.72898
PFDN6	5.01913	2.82575	3.19176	2.50038	0.500005	3.36306
ATP5PD	82.5858	53.6628	76.0966	27.2961	26.8992	19.2332
UBE2E3	9.1955	7.17657	9.66751	3.18686	2.87096	NA
SLC9A6	0.399773	0.341562	0.461343	NA	NA	NA
EIF3M	28.7179	24.8121	24.8871	11.9027	13.0015	7.74756
SEC23B	NA	0.437868	NA	NA	NA	NA
SEC23A	0.791642	0.987786	0.938337	1.27225	1.55364	1.26803
CAP1	120.521	95.1073	123.141	82.677	59.3616	75.0543
CRTAP	0.897908	1.3425	1.22253	2.88869	49.0522	1.62374
SYNCRIP	40.905	45.1208	27.8753	7.54722	11.9292	13.0545
VAT1	63.5305	64.3466	62.7723	57.696	51.0807	42.346
CARM1	1.89369	4.61334	2.32802	0.641875	0.537597	NA
MYBBP1A	4.94213	6.53964	5.33538	NA	1.60954	0.744169
CIB1	6.29223	4.15384	7.4345	2.58135	1.63307	1.93404
DDX17	6.77254	16.0218	6.73039	1.72566	17.2184	2.56415
CHERP	NA	1.60769	0.46113	0.867005	NA	NA
HYOU1	94.1108	127.454	97.9216	22.9013	30.6022	22.1637
IPO8	0.147018	0.989467	0.180131	NA	NA	NA
IPO7	22.6733	38.3788	26.7873	26.6566	26.6608	23.8196
NOP56	6.76624	53.0908	7.74924	7.62378	10.1552	6.54562
PITRM1	0.824775	2.60401	0.800995	1.13204	2.66093	NA
GLRX3	2.34848	5.16047	2.703	6.12806	10.1368	6.20996
DCTN2	3.9871	3.35064	3.72455	2.47422	1.20475	1.9404
ANP32B	43.0315	32.9951	45.4683	44.9783	32.9543	44.7443
PROCR	1.19946	1.0241	1.2742	NA	NA	NA
TM9SF1	0.798569	0.664203	0.824478	NA	0.403063	NA
PRDX4	92.3399	72.624	93.1565	73.351	11.6356	17.9956
ARL6IP5	4.54625	2.9894	4.22527	0.475799	1.61493	0.524931
ARPC1A	0.594952	0.714288	0.650143	NA	NA	NA
HTATIP2	0.173854	0.97223	0.648724	NA	NA	NA
RPP30	0.596665	0.406631	NA	NA	NA	NA
SPTLC1	2.48419	4.55507	3.6413	0.662778	0.854547	NA
SLC35A1	0.439408	0.310712	0.423931	NA	0.435664	0.503526
CCT7	198.643	219.719	206.801	141.091	80.6102	93.1326
CCT4	241.433	272.36	235.758	1298.9	1323.89	1547.54
CCT2	194.079	269.693	202.476	121.858	140.123	117.16
NPC2	9.43364	9.14068	9.19853	2.41752	1.44186	1.74382
DNPH1	1.42559	2.099	2.10041	1.84274	1.44603	1.78676
SMC2	NA	1.2427	NA	NA	1.4076	NA
PRPF8	21.4312	32.7369	18.4363	5.50636	10.167	8.19641
AHSA1	2.22863	3.81423	2.21229	1.47207	0.679792	1.80749
PAIP1	4.34926	3.31662	4.5509	2.96632	2.83799	3.08191
PAICS	68.1471	78.7847	76.4618	61.5454	43.2773	42.8845
TBL3	13.832	11.7157	10.6214	NA	19.7746	25.4463
PDLIM5	21.4758	41.2272	22.7954	10.4805	12.6782	11.9486
ERLIN1	7.27172	5.38641	6.05551	11.5215	4.24594	10.7908
STAMBP	28.2444	19.8991	32.3825	1.38157	1.10315	1.60319
POSTN	0.206716	NA	2.17887	NA	0.665993	NA
ATP5MG	10.9234	8.29812	13.0276	1.78514	1.28996	1.2865
IGF2BP1	1.97813	1.69451	1.85335	8.63232	5.87826	4.5727
IGF2BP3	NA	1.89002	NA	NA	0.623198	0.765499
IGF2BP2	NA	4.5106	0.472434	NA	1.76985	NA
MTX2	2.89702	3.05669	3.17274	NA	NA	NA
YKT6	13.7156	9.31114	12.9579	10.2723	10.2618	10.14
SPINT2	9.9702	8.00729	9.9714	4.1784	4.59213	4.63056
KHDRBS1	3.41218	4.49198	3.38491	0.456368	0.520924	1.29524
CELF1	0.557276	0.702476	0.463783	NA	NA	NA
CTCF	NA	0.45171	NA	NA	NA	0.836472
GNA13	38.1594	58.7573	39.5328	49.1593	51.7423	50.6028
EBP	7.36759	4.9942	7.20178	NA	NA	NA
CCT8	251.105	268.012	236.767	107.633	140.491	95.5485
CNPY3	7.45084	4.99645	5.78377	NA	NA	0.434232
USP39	0.750352	1.96946	1.09988	0.969686	0.52618	0.635651
SLC12A7	3.27588	2.67431	2.91497	21.1367	8.76188	22.3919
OGA	2.95214	7.54673	3.8412	53.6494	63.8446	58.4195
NUDC	38.9803	32.0154	39.0859	8.31488	17.2421	20.9913
PTGES3	25.7018	47.3219	27.0106	24.1009	29.725	22.0439
MASP2	1.92167	0.977758	1.13115	1.24385	3.1921	NA
GIPC1	0.859368	4.69653	0.983108	4.15294	4.76298	2.99742
NES	NA	NA	1.1482	NA	NA	NA
HBS1L	0.234543	0.652296	NA	NA	NA	NA
NCKAP1	7.68364	18.5573	8.59329	11.9407	9.24191	10.4215
MTHFD2	3.32167	9.72325	1.90181	NA	6.28066	1.89272
SEPTIN9	29.0978	25.433	29.625	40.7407	30.3392	37.5031
SEC24A	NA	0.486429	NA	NA	NA	NA
HSPH1	79.9935	102.087	84.2619	43.5152	50.7891	33.144
CLPX	NA	3.22581	0.261693	NA	1.76803	NA
RUVBL2	37.3354	84.7057	43.5337	23.2472	35.1384	32.4496
PGRMC1	10.6697	10.4541	12.7356	NA	3.4858	2.4048
TSPAN9	0.30917	0.162121	0.262856	3.84397	NA	0.2698
WDR3	0.110389	0.364046	0.17825	NA	NA	NA
RAB10	20.5069	31.191	21.1851	24.713	28.6942	19.4808
JTB	1.71904	1.13015	1.3348	NA	NA	3.18516
PNPLA6	2.51664	8.99643	3.4477	1.07509	NA	NA
SUGT1	5.71504	9.95715	5.91078	4.88014	7.02233	5.53649
TCERG1	0.358382	0.653026	0.531476	NA	NA	NA
MAGED2	0.451779	1.25726	0.70883	NA	NA	NA
COPS8	1.49632	3.2955	1.87095	2.32092	0.850822	1.1436
RNPS1	0.630025	0.696918	0.607277	NA	NA	NA
SUB1	13.0535	11.451	13.3328	6.47001	6.38505	13.1521
PRDX3	61.2397	86.4336	65.6861	6.63424	9.05594	7.46874
EHD1	21.1125	35.0979	23.5755	19.9051	21.0806	14.7397
AFG3L2	10.4496	9.79694	13.5051	NA	NA	0.734106
KDELR1	3.7646	6.46688	2.82386	4.74485	2.99736	1.43503
SF3A3	5.62753	5.55363	5.95802	NA	NA	0.576633
HNRNPA0	0.151724	3.28807	NA	NA	NA	NA
CBX1	0.547146	0.371441	0.542038	NA	NA	NA
SEC61B	10.7155	8.04219	12.1634	1.78472	6.02423	NA
TOMM34	0.334531	0.996293	0.26857	NA	NA	NA
PDIA5	0.801429	1.10173	0.328979	NA	NA	NA
OS9	0.245655	0.577999	0.746463	NA	NA	NA
TMED2	19.4051	16.9006	19.9225	43.0557	133.78	44.0287
LMAN2	21.932	15.7926	19.9398	4.05604	2.54738	4.65278
ERP29	52.7364	38.4213	58.2002	3.80621	1.90186	4.00351
STIP1	88.7235	81.6884	77.5	32.056	38.4428	33.8725
EBNA1BP2	0.259669	1.2554	0.974931	NA	1.57217	2.12495
CKAP4	58.0206	45.9668	58.7738	8.80745	6.68247	10.9451
YWHAQ	97.0379	106.265	96.0175	70.5828	73.5222	58.9324
TMED10	109.77	78.2321	121.047	63.3009	37.1788	42.1043
ASCC3	NA	0.221155	NA	NA	NA	NA
ADIRF	1.28185	0.824556	1.05673	NA	NA	NA
FERMT2	1.2206	2.32726	2.36173	NA	1.43236	1.19258
COPS6	0.72525	NA	NA	NA	NA	NA
GCN1	16.6673	47.2703	18.4593	7.32686	12.8768	7.32797
COPS5	1.26112	1.19576	0.86738	0.968178	0.934852	0.563168
METAP2	13.6301	9.24093	10.1307	8.46383	4.5607	6.62678
IMMT	17.4035	13.9161	15.0684	0.660104	0.272204	1.09383
SLC38A3	0.178415	0.0987139	0.155674	NA	NA	NA
SF3B2	12.3162	10.8918	13.8807	3.5534	2.0974	4.15429
ILVBL	5.74221	5.28717	5.67947	1.46006	0.690927	NA
KIF2C	NA	0.568824	NA	NA	NA	NA
TMED1	1.47186	2.11677	2.44239	0.393214	0.277739	0.505162
RAB35	29.3507	54.3557	32.7035	45.6496	53.7845	43.8275
DSTN	27.823	49.2614	29.6429	23.9223	25.7405	22.6035
ADRM1	1.5764	1.91629	1.10189	0.798532	NA	0.809102
NUDT21	2.1045	1.81609	2.00555	NA	NA	0.997423
CPSF6	0.75199	0.917394	0.85352	NA	NA	NA
CYB561D2	1.24387	0.975006	1.04893	0.815428	0.68827	1.02887
RER1	11.2074	6.43881	9.92716	3.97874	4.76596	NA
DNAJB4	1.0508	1.96499	0.314604	0.469441	NA	NA
WDR5	1.27572	0.914611	1.30048	NA	NA	NA
PRSS23	1.42952	1.48923	1.55342	2.53033	2.51143	1.6954
HNRNPUL1	0.740561	1.92312	0.901227	NA	1.62104	NA
HIBADH	2.3441	2.90781	3.42868	NA	0.88681	1.61248
CIT	0.126956	0.491938	0.0470078	1.73276	1.07343	1.08165
PWP1	0.272442	0.424043	0.278517	NA	NA	2.29316
CDC37	21.0351	27.8999	22.2381	12.1794	9.84131	5.3909
CORO1A	1.24321	0.821304	1.61324	NA	0.344792	NA
LSM6	2.82869	2.34196	2.7218	2.5786	2.65388	2.33726
ERLIN2	15.5655	14.2735	15.4555	0.956107	0.339276	2.19124
ERG28	1.5296	1.13371	0.761459	NA	0.898979	0.583198
NUDT5	14.3848	13.5571	14.9221	14.3276	14.2197	28.3033
STRAP	7.28503	18.2492	7.62195	6.55341	12.5426	4.48981
PKP3	41.4342	34.4743	39.7795	21.4597	24.6301	21.3937
SEC23IP	3.85706	6.4958	4.66526	2.6711	3.61578	4.6864
SUPT16H	18.6808	21.4223	16.5042	15.6183	20.4543	12.2523
PLPBP	0.316315	0.455571	0.2954	NA	NA	NA
DDX20	NA	0.610582	NA	NA	NA	NA
MRPL3	NA	2.38905	NA	NA	NA	NA
RPL35	19.5706	18.0914	6.08642	19.5282	33.6076	24.2361
PRAF2	4.03607	3.17482	3.96537	9.10317	6.71285	5.33801
SEC63	1.60195	1.36345	1.60924	NA	NA	NA
PDCD10	10.2493	9.5889	18.4985	14.7571	11.2169	15.7489
PACSIN2	14.0709	10.7216	21.2673	10.8444	12.2457	10.7231
MAN1B1	1.32458	1.32377	1.3758	1.03776	1.71185	1.48589
DCTN3	0.580265	1.17833	0.798074	NA	NA	NA
XPOT	NA	2.93894	NA	NA	NA	NA
CHP1	4.52329	3.08376	4.8754	0.49246	0.67926	1.41278
DUSP12	NA	0.307419	NA	NA	NA	NA
SNF8	0.626641	0.474002	0.533984	NA	NA	NA
DDX19B	0.246252	4.74204	0.549771	NA	NA	NA
VPS45	0.438967	0.434721	0.329403	0.277077	0.159068	0.503217
LYPLA2	0.378639	0.669064	0.394665	NA	NA	NA
PARK7	22.8131	19.1737	20.5128	19.5341	21.7996	20.182
COPE	2.55105	4.1619	2.74045	2.0653	2.9129	2.44503
PHB2	149.375	132.558	194.13	28.9219	18.0119	27.5188
ACOT7	11.1039	27.72	16.6071	23.2837	25.1384	38.9557
CBX3	7.4109	12.2685	6.83788	4.33443	7.44277	1.88094
GABARAP	3.36582	1.97072	1.89518	1.64189	2.86628	2.47585
[truncated: 1,075 more rows]
