# Supplementary material for: Multiomics profiling reveals that P. gingivalis-induced extracellular vesicle reprogramming promotes immune evasion in colorectal cancer through autophagy-mediated STING degradation
Source: Front Cell Infect Microbiol. 2025 Oct 15;15:1604554. doi: 10.3389/fcimb.2025.1604554 (PMC12568708; doi:10.3389/fcimb.2025.1604554)
Supplement: Supplementary file 3 [file Table3.xlsx]

## Sheet: diffGenes
GeneSymbol	Control.1	Control.2	Control.3	P..gingivalis.1	P..gingivalis.2	P..gingivalis.3	Pvalue	Fold_Change	log2_FC	FDR	significant
SERPINA3	5.85834	4.4572	5.5307	0.00274517	0.00274517	0.00274517	0.000237368	0.000519715	-10.91	0.00273224	Down
AARS1	28.958	41.8282	24.1678	10.6066	18.6801	12.1554	0.0375666	0.436444	-1.19613	0.0743401	Down
ABL1	1.61146	1.47081	1.69675	0.00274517	0.00274517	0.00274517	1.75e-05	0.00172327	-9.18064	0.000767344	Down
ACADS	0.487679	0.487679	0.487679	2.13113	2.96858	3.62396	0.004985	5.96271	2.57597	0.0161869	Up
ACADSB	1.26315	5.53932	4.03811	0.00274517	0.00274517	0.00274517	0.0448887	0.000759694	-10.3623	0.08483	Down
ACAT1	18.2167	33.5068	20.5989	0.625876	0.625876	0.625876	0.00779563	0.0259619	-5.26746	0.0222551	Down
ACAT2	0.831854	1.03383	0.908646	0.00274517	0.00274517	0.00274517	9.7e-05	0.00296847	-8.39607	0.00189785	Down
ACO1	3.04967	4.15802	3.89883	1.11908	1.81263	1.65187	0.00530856	0.412693	-1.27686	0.0170335	Down
ACP2	4.28863	2.7513	4.10818	0.561885	0.466031	0.620277	0.00289173	0.147845	-2.75784	0.0108276	Down
ACTB	10.4358	13.3744	9.37654	2.56763	6.66849	3.42709	0.0167201	0.381574	-1.38996	0.0396955	Down
ACTL6A	0.393778	0.364007	0.312239	0.00274517	0.00274517	0.00274517	0.000119511	0.00769658	-7.02157	0.00206939	Down
ACYP1	1.06406	0.744394	1.20428	0.00274517	0.00274517	0.00274517	0.00181607	0.00273357	-8.515	0.00803829	Down
ADAR	0.36555	0.92091	0.410791	0.00274517	0.00274517	0.00274517	0.034122	0.00485227	-7.68712	0.069129	Down
ADH1B	0.994788	2.41313	2.2293	6.15918	4.79131	4.94764	0.00528917	2.82021	1.4958	0.0169979	Up
ADSL	10.691	11.8208	12.9649	5.7251	4.07099	4.65779	0.00100844	0.407418	-1.29542	0.00566556	Down
ADSS2	7.87898	6.629	6.58408	1.59941	0.380888	0.980027	0.000393001	0.140353	-2.83287	0.0035482	Down
AP2A2	3.94398	3.76806	3.07123	0.774805	0.774805	0.774805	0.000451466	0.215558	-2.21385	0.00377834	Down
AP1B1	19.4652	19.807	20.0452	5.5805	3.95354	6.23974	3.19e-05	0.265921	-1.91093	0.00105332	Down
AP2B1	135.926	117.077	142.501	37.0962	34.9458	40.5449	0.000267276	0.284667	-1.81265	0.00285771	Down
AK2	5.71148	9.91712	14.1208	0.446477	2.04905	3.65163	0.0388433	0.206631	-2.27487	0.0761166	Down
ALB	920.029	644.134	1032.35	2035.77	2197.05	2639.37	0.00264691	2.6467	1.40419	0.0101821	Up
ALDH9A1	11.9701	13.9038	12.7474	3.04453	2.87337	2.43781	6.87e-05	0.21635	-2.20856	0.00159552	Down
AKR1B1	0.904785	1.20553	0.900565	0.00274517	0.00274517	0.00274517	0.000581201	0.00273525	-8.51411	0.0042672	Down
SLC25A4	7.72551	6.26025	8.33318	0.00274517	0.00274517	0.00274517	0.000268651	0.000368992	-11.4041	0.00286155	Down
SLC25A5	266.59	212.584	273.663	43.6571	43.6394	46.8636	0.00043623	0.178206	-2.48838	0.00371547	Down
SLC25A6	54.9723	44.5583	56.2832	16.6408	15.4354	17.9975	0.000738018	0.321369	-1.6377	0.00490281	Down
APLP2	0.389769	0.212408	0.396626	0.00274517	0.00274517	0.00274517	0.00541222	0.00824539	-6.9222	0.0172945	Down
APOA4	8.2425	4.72927	7.17654	12.2096	15.5866	13.4088	0.00808991	2.04509	1.03216	0.0227716	Up
APOB	13.5982	10.3483	15.9582	41.7328	26.9519	35.8579	0.00937841	2.61981	1.38946	0.0253557	Up
APOE	2.39665	1.30728	1.61905	4.33697	8.05531	5.41312	0.022469	3.34501	1.74201	0.0495551	Up
APRT	14.2196	30.3733	21.7503	79.4795	64.066	57.6546	0.00489261	3.03272	1.60061	0.0159606	Up
FAS	3.86169	2.43656	1.58619	0.00274517	0.00274517	0.00274517	0.0167483	0.00104453	-9.90293	0.0397102	Down
ARCN1	33.9287	17.192	31.2728	5.08547	5.62744	3.34881	0.0121751	0.170665	-2.55076	0.0310394	Down
RHOB	1.22007	1.3237	1.17837	14.6021	30.4995	10.9736	0.0436642	15.0653	3.91316	0.0830352	Up
RHOC	3.28718	5.53644	4.1909	1.22987	2.01872	2.80757	0.0435921	0.465339	-1.10365	0.0830352	Down
ASPH	1.53738	1.74563	1.75024	0.518223	0.518223	0.518223	7.87e-05	0.308879	-1.69488	0.00174434	Down
ATM	1.75625	0.670906	0.769986	0.00274517	0.00274517	0.00274517	0.0373598	0.0025759	-8.60071	0.074035	Down
ATOX1	2.13303	1.7399	2.14587	0.00274517	0.00274517	0.00274517	0.000113954	0.0013683	-9.5134	0.00204842	Down
ATP2A2	61.8126	62.9451	64.3151	10.3466	12.5055	12.3561	8.79e-07	0.186215	-2.42496	0.000154857	Down
ATP5F1A	318.689	360.371	330.025	63.1802	66.2156	50.3513	3.22e-05	0.178129	-2.48901	0.00105332	Down
ATP5F1B	383.417	458.474	435.137	94.4308	159.885	87.7695	0.000619311	0.267876	-1.90036	0.00451166	Down
ATP5F1C	43.0622	37.1546	34.8932	3.20783	5.00948	4.27251	0.000162863	0.108503	-3.20419	0.00231299	Down
ATP5F1D	28.8652	19.2309	20.8552	0.00274517	0.00274517	0.00274517	0.00151769	0.00011944	-13.0314	0.0071129	Down
ATP5PB	49.85	37.4704	52.4868	5.00021	7.44962	1.82507	0.00103772	0.102104	-3.29189	0.00574425	Down
ATP5ME	19.8993	14.1224	19.1963	2.46481	2.71913	2.97345	0.00119006	0.153283	-2.70573	0.00619287	Down
ATP5PF	22.2873	17.8111	22.0561	2.69809	4.58235	0.813836	0.000580041	0.130228	-2.94089	0.0042672	Down
ATP6V1A	36.697	28.6624	34.0951	9.83175	5.72203	6.18297	0.000659803	0.21856	-2.1939	0.00459249	Down
ATP6V1B2	35.8271	31.5496	42.3024	10.3162	7.85201	8.65594	0.00100133	0.244569	-2.03168	0.00565724	Down
ATP6V1E1	5.99956	5.92291	5.96837	1.16442	1.16442	1.16442	2.77e-09	0.195255	-2.35657	1.95e-06	Down
ATP6V0A1	7.8975	7.19504	9.06469	3.55792	2.94738	3.96417	0.00181832	0.433389	-1.20627	0.00803829	Down
ATP6AP1	1.26886	1.06768	1.57247	0.752716	0.45403	0.482463	0.0133596	0.432132	-1.21046	0.0331864	Down
AZGP1	1.10042	1.51641	1.47966	2.34889	4.43621	3.79363	0.0267231	2.58239	1.36871	0.0570685	Up
BAX	1.13116	0.83968	0.907627	0.00274517	0.00274517	0.00274517	0.000407125	0.00286108	-8.44923	0.00358845	Down
BID	1.91866	1.45847	1.81195	0.00274517	0.00274517	0.00274517	0.000241761	0.00158709	-9.2994	0.00273224	Down
C1QBP	74.3248	62.033	69.7687	12.8252	9.87619	10.0799	9.94e-05	0.159035	-2.65259	0.00191246	Down
C3AR1	0.585678	0.418517	0.5715	0.00274517	0.00274517	0.00274517	0.000616513	0.0052266	-7.57991	0.00450295	Down
TMEM258	1.35888	0.973876	1.50661	0.00274517	0.00274517	0.00274517	0.00129756	0.00214502	-8.86479	0.00657429	Down
CALR	177.346	151.101	169.591	24.2116	38.2852	39.8737	0.000139922	0.205548	-2.28245	0.00219628	Down
CALU	20.4109	17.7639	22.9056	8.77296	6.40154	8.03501	0.00153811	0.379984	-1.39599	0.00718466	Down
CAST	3.26003	2.44717	4.02729	1.58415	1.58415	1.58415	0.0219604	0.488206	-1.03444	0.0485858	Down
CARS1	9.3629	9.80587	9.77875	0.539783	2.2812	2.78909	0.000364804	0.193802	-2.36735	0.00341943	Down
CAT	32.1776	32.1745	43.4805	15.2018	7.22081	14.0525	0.00623002	0.338257	-1.56381	0.0190629	Down
SERPINH1	57.1355	61.646	60.605	11.1139	21.3414	19.0084	0.000227695	0.286887	-1.80144	0.00269615	Down
CCNB1	4.91727	4.59454	5.17059	11.3998	9.22023	11.7284	0.00185337	2.20321	1.13961	0.0080676	Up
CCT6A	134.46	158.825	138.986	56.6207	60.2213	45.3555	0.000496612	0.375222	-1.41418	0.00392553	Down
SCARB1	15.213	11.969	17.0708	8.31563	5.02518	6.54801	0.0100828	0.449435	-1.15381	0.0267227	Down
SCARB2	33.9875	24.0213	34.1733	13.2293	12.3804	15.0329	0.00754833	0.440895	-1.18149	0.0218374	Down
ENTPD2	20.0748	17.2035	22.8086	8.09734	7.77635	6.03111	0.00186204	0.364552	-1.4558	0.00809282	Down
CD40	3.28748	2.27922	2.92841	0.729059	0.729059	0.729059	0.00204975	0.257463	-1.95756	0.00855179	Down
CD58	3.71489	3.54531	4.81281	0.00274517	0.00274517	0.00274517	0.000535976	0.000682143	-10.5176	0.00409555	Down
CD68	0.340402	0.177102	0.433155	0.00274517	0.00274517	0.00274517	0.0137268	0.00866297	-6.85092	0.0337706	Down
ADGRE5	27.6198	21.5806	27.2107	8.98869	10.4875	12.3688	0.00242418	0.416758	-1.26272	0.00961464	Down
CDK11B	0.402182	0.534238	0.270126	1.1207	0.634316	1.19126	0.0385211	2.44191	1.28801	0.0756427	Up
LRBA	3.36531	11.4445	4.1249	20.6845	40.6926	29.9455	0.0188996	4.82302	2.26994	0.0435264	Up
SEPTIN7	24.4509	27.0597	19.5552	6.3532	10.6426	10.9253	0.00559647	0.39289	-1.3478	0.0176823	Down
CETN2	2.50264	1.32289	1.63395	0.00274517	0.00274517	0.00274517	0.00675716	0.00150848	-9.37269	0.0202355	Down
CFL1	371.919	437.365	346.606	106.352	222.649	124.016	0.00657542	0.391921	-1.35137	0.0198392	Down
CFL2	8.95855	8.33243	7.3097	0.566978	0.756174	0.9794	0.000114718	0.093597	-3.41739	0.00204842	Down
CTSC	0.623957	0.535787	0.694573	0.00274517	0.00274517	0.00274517	0.00017951	0.00444127	-7.81481	0.00240977	Down
RCC1	7.63769	10.3984	6.56148	4.65549	2.24932	5.08678	0.0436732	0.487511	-1.03649	0.0830352	Down
LYST	4.85886	4.04465	4.77411	0.338513	0.505064	0.360101	9.45e-05	0.0880035	-3.5063	0.00189773	Down
TBCB	0.486017	1.45001	0.817746	0.00274517	0.00274517	0.00274517	0.0317741	0.00299063	-8.38534	0.0655049	Down
AP3S1	0.617305	0.98682	0.806956	0.00274517	0.00274517	0.00274517	0.00168425	0.0034157	-8.1936	0.0076389	Down
CLN5	0.862177	0.948158	1.8487	0.00274517	0.00274517	0.00274517	0.0181892	0.00225073	-8.79539	0.0422711	Down
CLPTM1	7.62998	7.5728	8.55187	3.20409	4.15009	2.25809	0.00172238	0.404648	-1.30526	0.00772459	Down
ABCC2	1.25639	3.02978	1.14386	29.5893	12.9591	21.2049	0.0159012	11.7409	3.55347	0.0380871	Up
CNN2	5.64405	6.05997	5.21479	340.976	444.989	317.17	0.000767132	65.2017	6.02684	0.00501668	Up
COL6A1	4.6619	1.71324	6.96479	0.00274517	0.00274517	0.00274517	0.0430716	0.000617359	-10.6616	0.0823368	Down
SLC31A1	6.3856	4.03249	7.30337	13.6821	12.9391	12.5486	0.00225607	2.2103	1.14424	0.00910197	Up
COX4I1	95.267	45.3063	55.2342	6.99308	5.73076	10.4108	0.0198855	0.11815	-3.08131	0.0453145	Down
COX5B	46.6869	35.6513	47.5538	1.58038	2.31255	3.04471	0.000442925	0.0534108	-4.22672	0.00374026	Down
COX6C	0.541234	0.571513	0.653063	0.00274517	0.00274517	0.00274517	6.2e-05	0.00466388	-7.74425	0.00150713	Down
COX7A2	17.1059	11.798	17.0424	0.00274517	0.00274517	0.00274517	0.000958395	0.000179242	-12.4458	0.00556492	Down
COX7C	3.53744	2.90418	3.81242	0.00274517	0.00274517	0.00274517	0.000221347	0.00080315	-10.282	0.00267136	Down
COX15	5.98999	3.13123	5.97273	0.621377	0.621377	0.621377	0.00972111	0.123502	-3.0174	0.0260589	Down
CP	2.27869	3.45357	4.45884	16.1638	22.4262	16.9888	0.00184019	5.45367	2.44723	0.00806099	Up
CPD	3.59628	2.90283	3.92985	0.948	1.25959	1.35379	0.00217616	0.34149	-1.55009	0.0088944	Down
CLDN3	40.1399	26.2759	40.4929	215.428	126.893	214.934	0.0072949	5.21244	2.38196	0.0213014	Up
CLDN7	9.57137	6.39086	9.81538	5.36622	0.939071	3.61238	0.0355728	0.38474	-1.37805	0.0712469	Down
CPOX	126.247	119.328	131.882	53.7914	56.4795	55.1942	4.49e-05	0.438368	-1.18978	0.00123704	Down
CPT1A	20.4096	18.2557	22.3171	2.73705	3.06182	4.70319	0.000219205	0.172215	-2.53772	0.00265692	Down
CRIP2	0.921759	1.22553	0.81052	0.00274517	0.00274517	0.00274517	0.00137069	0.00278433	-8.48845	0.00678586	Down
CRKL	1.96504	2.58367	1.77011	0.845556	0.75681	0.934302	0.00732283	0.401446	-1.31672	0.0213608	Down
CRYAB	0.538055	0.816555	1.07283	0.00274517	0.00274517	0.00274517	0.00641808	0.00339268	-8.20336	0.0194479	Down
CRYZ	13.0229	18.8771	18.9774	3.72728	0.801425	2.96252	0.00256405	0.147241	-2.76375	0.0100002	Down
CS	51.1585	66.5567	54.8815	3.27842	4.60704	3.80702	0.000323865	0.0677445	-3.88375	0.0031621	Down
CSRP1	2.03965	3.02253	2.08012	0.687497	0.687497	0.687497	0.00619763	0.288771	-1.792	0.0190052	Down
SLC25A10	28.4479	24.5372	34.9675	63.6571	52.0448	87.7112	0.024455	2.31276	1.20961	0.0530204	Up
CTBP1	5.15583	7.32786	5.72761	1.22621	2.85156	1.37855	0.00691371	0.299611	-1.73884	0.0206603	Down
CTBP2	5.01139	9.19612	4.96688	0.621119	1.8639	2.32496	0.0326028	0.250854	-1.99508	0.066824	Down
CTSZ	0.933436	0.74776	0.881175	0.00274517	0.00274517	0.00274517	0.000103713	0.00321403	-8.2814	0.00195824	Down
CYBA	0.889676	0.562549	1.07232	23.3214	24.5382	45.1691	0.0131059	36.8497	5.20358	0.0327299	Up
CYC1	42.9417	29.9615	41.4788	3.05203	3.08274	3.36237	0.00104351	0.0830301	-3.59022	0.00575363	Down
DAD1	38.1891	12.7323	34.6205	5.76097	4.14021	3.80515	0.0399266	0.16023	-2.64179	0.0777518	Down
DAG1	3.46435	3.16078	3.76572	0.332042	0.332042	0.332042	5.68e-05	0.0958655	-3.38284	0.00145267	Down
ECI1	13.2165	10.5193	13.6332	0.645854	0.441647	0.850898	0.000275225	0.0518718	-4.26891	0.00290953	Down
DDB1	35.8832	33.0659	38.0544	14.9138	13.6491	13.925	0.000135459	0.39707	-1.33253	0.00218914	Down
DDOST	65.5317	51.0343	72.7877	11.0555	9.27083	8.88268	0.00114927	0.154256	-2.6966	0.00605197	Down
DHCR7	9.87886	9.86834	8.94409	4.55977	2.06626	3.52662	0.00142053	0.353858	-1.49876	0.00691049	Down
DHCR24	8.52399	7.80655	8.39141	25.8521	36.0171	29.8569	0.00166212	3.71031	1.89154	0.00758589	Up
DHFR	0.302674	0.232509	0.237231	1.79761	1.90514	1.69009	2.01e-05	6.98179	2.8036	0.000807195	Up
DHODH	2.50645	1.011	2.96621	0.00274517	0.00274517	0.00274517	0.0216371	0.0012702	-9.62073	0.0480977	Down
CYB5R3	21.9709	23.8384	24.6108	11.9301	7.47332	8.11638	0.000859265	0.390794	-1.35552	0.00530866	Down
DKC1	7.36386	10.1796	7.86313	32.1796	28.0023	53.686	0.0211293	4.48183	2.16409	0.0471927	Up
DLD	43.749	41.4885	47.9619	10.609	6.78203	7.82407	8.38e-05	0.189303	-2.40123	0.00178503	Down
DLST	5.69335	6.02689	5.92435	0.698109	0.698109	0.698109	7.85e-07	0.118695	-3.07467	0.000154857	Down
DNASE2	0.722108	0.599922	0.682427	0.00274517	0.00274517	0.00274517	5.03e-05	0.00410861	-7.92714	0.00133556	Down
DYNC1I2	4.29874	4.25617	3.7546	0.00274517	0.00274517	0.00274517	1.95e-05	0.000669037	-10.5456	0.000807195	Down
DPYSL2	12.9958	17.2464	15.1299	7.82553	4.55456	5.74012	0.00428677	0.399369	-1.3242	0.0144191	Down
DPYSL3	1.12201	1.239	1.14918	0.00274517	0.00274517	0.00274517	5.01e-06	0.00234618	-8.73547	0.000371047	Down
DSC1	6.60192	5.51913	4.01043	9.62965	16.0528	17.8521	0.024789	2.69873	1.43228	0.0535705	Up
TYMP	5.83438	5.14344	5.05211	61.219	48.2774	43.0366	0.00109326	9.51551	3.25028	0.00585934	Up
ECH1	14.1148	9.81969	13.7963	1.31144	0.655314	0.793199	0.00112455	0.0731488	-3.77302	0.00596035	Down
ECHS1	8.91535	13.2778	12.0688	1.61883	1.61883	1.61883	0.00165906	0.141746	-2.81862	0.00758589	Down
EEF1B2	37.0375	35.708	35.3715	10.2152	9.15056	11.6082	7.97e-06	0.286486	-1.80347	0.000487185	Down
EEF1D	30.2137	30.6531	32.4943	7.76106	7.76106	7.76106	4.77e-06	0.249388	-2.00354	0.000362579	Down
EFNB1	0.775969	0.730336	0.710294	0.00274517	0.00274517	0.00274517	2.9e-06	0.00371539	-8.07227	0.000272246	Down
EIF2S1	27.6057	32.0624	27.8655	17.0374	10.0342	13.0504	0.00315573	0.45836	-1.12545	0.0113772	Down
EPHA2	280.084	270.241	306.803	64.3111	73.7195	63.1164	4.39e-05	0.234676	-2.09126	0.00123536	Down
EIF5A	23.7075	57.8048	29.9403	165.208	165.905	152.879	0.000390169	4.34258	2.11855	0.00353922	Up
SERPINB1	15.8604	15.5156	22.1198	7.34015	4.86611	9.14405	0.0124189	0.399102	-1.32517	0.0314612	Down
CTTN	0.69159	0.899335	0.68991	0.00274517	0.00274517	0.00274517	0.000402931	0.00361075	-8.11349	0.00356538	Down
SLC29A1	22.0389	16.2321	21.0179	5.46463	15.8825	6.12935	0.0497816	0.463434	-1.10956	0.092461	Down
EPHB4	0.361022	0.423646	0.422568	0.00274517	0.00274517	0.00274517	4.24e-05	0.0068218	-7.19563	0.00122787	Down
EPHX1	36.6804	21.1322	31.464	12.7011	11.7915	9.87561	0.0169421	0.384964	-1.37721	0.0399782	Down
ERBB2	1.16852	1.07402	1.26501	0.483955	0.483955	0.483955	0.000240995	0.413925	-1.27256	0.00273224	Down
ERH	4.96539	6.18249	5.34011	1.48276	2.09139	1.99626	0.000861227	0.337846	-1.56556	0.00530866	Down
ETF1	9.50859	10.5433	10.8031	1.86505	3.04066	2.77335	0.000130672	0.248876	-2.0065	0.00217711	Down
ETFA	9.79322	25.6721	11.8611	0.398639	1.48415	1.10731	0.0415913	0.0631805	-3.98438	0.0803813	Down
EVPL	1.33794	0.591111	0.45347	4.37633	4.48687	4.31477	0.000209407	5.53111	2.46757	0.00263122	Up
EXTL2	0.970795	0.405337	0.688718	0.00274517	0.00274517	0.00274517	0.0136988	0.00398844	-7.96996	0.0337706	Down
F3	1.00108	0.405305	0.381874	0.00274517	0.00274517	0.00274517	0.0428785	0.00460532	-7.76248	0.0820873	Down
F13A1	4.65012	3.82371	4.76293	9.34791	8.35055	9.15721	0.000437347	2.02887	1.02068	0.00371547	Up
F13B	2.70806	1.61912	2.55625	0.738097	0.738097	0.738097	0.0102551	0.321684	-1.63628	0.0269761	Down
FARSA	4.72968	9.81606	8.14382	1.11331	1.34781	1.47759	0.0140837	0.173591	-2.52623	0.0344347	Down
FAU	6.19894	5.66298	5.17387	0.00274517	0.00274517	0.00274517	4.36e-05	0.000483425	-11.0144	0.00123536	Down
FDFT1	1.12568	2.342	1.92677	0.00274517	0.00274517	0.00274517	0.00733515	0.00152666	-9.3554	0.0213746	Down
FDPS	2.0768	2.85804	2.66016	1.30512	1.11531	1.30662	0.00605866	0.490724	-1.02701	0.0187425	Down
FEN1	13.6912	12.852	10.7964	40.0996	25.4887	37.0095	0.00862318	2.74769	1.45822	0.0237345	Up
FH	26.263	20.3546	27.6637	0.722659	0.722659	0.722659	0.000427205	0.029186	-5.09858	0.00367131	Down
FKBP2	4.51732	3.5386	5.17358	1.40908	1.10007	0.999097	0.00272663	0.265184	-1.91493	0.0103875	Down
FKBP3	0.355306	0.466237	0.507998	0.00274517	0.00274517	0.00274517	0.000640667	0.00619426	-7.33485	0.00454613	Down
FLOT2	5.191	3.43061	4.14044	0.942479	0.942479	0.942479	0.00292971	0.221551	-2.17429	0.0108973	Down
FNTA	0.29723	0.385669	0.352081	0.00274517	0.00274517	0.00274517	0.000185926	0.00795719	-6.97353	0.00244311	Down
FOLR1	2.73531	2.03588	2.18402	1.31464	1.12918	0.943713	0.00753222	0.48705	-1.03786	0.0218305	Down
FSHR	0.559255	0.479681	0.761264	0.00274517	0.00274517	0.00274517	0.00204887	0.00457478	-7.77208	0.00855179	Down
FUCA2	1.27298	0.422344	0.654095	0.00274517	0.00274517	0.00274517	0.0371586	0.00350534	-8.15623	0.0737923	Down
FUS	6.9375	5.73146	5.42157	2.65018	1.4932	0.886917	0.00329261	0.278062	-1.84652	0.0117498	Down
KDSR	0.320511	0.347029	0.460433	0.00274517	0.00274517	0.00274517	0.000961737	0.00730117	-7.09766	0.00556492	Down
GALK1	0.123026	0.442678	0.282852	0.613075	0.613075	0.613075	0.0231957	2.16748	1.11602	0.0507992	Up
GART	45.1706	62.4045	45.4369	7.17971	26.1127	13.5223	0.0113001	0.305955	-1.70861	0.029179	Down
GCLC	4.05426	3.52917	3.10312	1.38497	1.40179	1.95877	0.00403177	0.444066	-1.17115	0.0137422	Down
GLG1	80.527	55.6716	86.0013	215.071	146.716	159.538	0.0122258	2.3462	1.23033	0.0311111	Up
GLO1	8.08005	15.5029	11.7925	5.04327	3.38182	4.67824	0.0279764	0.370408	-1.43281	0.0591945	Down
GLRX	1.08428	0.865124	1.05735	0.00274517	0.00274517	0.00274517	0.000132075	0.002739	-8.51213	0.00217711	Down
GLUD1	47.501	37.2455	47.8274	2.95458	3.59945	6.92631	0.000421304	0.101682	-3.29787	0.00365164	Down
GLUL	0.371119	0.402183	0.622009	0.00274517	0.00274517	0.00274517	0.00424506	0.00590229	-7.40451	0.0143303	Down
GMDS	33.9385	22.8086	34.5263	2.72934	2.72934	2.72934	0.00190574	0.0897087	-3.47861	0.00820665	Down
GNG5	17.5939	11.7141	15.2567	2.29579	1.56766	1.61772	0.00164794	0.122993	-3.02335	0.0075719	Down
GNG7	0.866557	0.609639	0.762676	0.00274517	0.00274517	0.00274517	0.000569722	0.00367842	-8.0867	0.00426079	Down
GNS	9.30013	4.82802	8.89673	181.053	138.34	158.03	0.000259904	20.7351	4.374	0.00282181	Up
GOT1	90.9877	56.1227	80.0115	164.431	230.285	141.029	0.0229046	2.35885	1.23808	0.0503102	Up
GOT2	91.6613	74.8552	101.47	32.3301	19.3342	28.874	0.00198099	0.300531	-1.73441	0.00837947	Down
GPD2	34.7563	29.958	30.3605	3.1277	10.5703	3.70555	0.000805075	0.183051	-2.44968	0.00515688	Down
PDIA3	479.49	379.879	439.763	178.092	153.055	146.973	0.000851181	0.36803	-1.4421	0.00528371	Down
GRSF1	0.201279	1.29484	0.323525	8.8854	5.05799	7.55928	0.00503254	11.817	3.56279	0.0163112	Up
GSR	48.0381	40.4682	53.8562	18.0548	20.306	18.8445	0.00195159	0.401829	-1.31535	0.00830237	Down
MSH6	0.295489	0.295489	0.295489	1.66491	1.20255	2.3967	0.0137221	5.93835	2.57006	0.0337706	Up
GTF2F1	1.06406	0.913331	1.0891	4.4635	4.72794	5.05493	3.19e-05	4.64583	2.21594	0.00105332	Up
GTF3C1	0.66392	0.466476	0.81419	0.00274517	0.00274517	0.00274517	0.00304214	0.0042351	-7.88339	0.0111419	Down
GYS2	0.299346	0.841314	0.478707	0.00274517	0.00274517	0.00274517	0.0280688	0.00508564	-7.61935	0.0593454	Down
H1-0	0.570707	0.456477	0.594782	0.00274517	0.00274517	0.00274517	0.000227706	0.00507749	-7.62167	0.00269615	Down
H2AX	2.95244	4.07424	3.31118	0.00274517	0.00274517	0.00274517	0.000481013	0.000796638	-10.2938	0.00387466	Down
H2AZ1	79.0069	164.62	193.583	610.566	336.479	473.917	0.0190901	3.25006	1.70047	0.0438573	Up
H3-3B	2.97868	3.62104	2.10652	0.00274517	0.00274517	0.00274517	0.00272109	0.000945933	-10.046	0.0103822	Down
HABP2	9.10377	12.4927	10.7045	26.5635	23.8152	26.4018	0.000361216	2.37704	1.24916	0.00339712	Up
HSD17B10	6.99753	25.1307	8.797	231.114	112.682	153.078	0.012512	12.141	3.60182	0.0316116	Up
HADHA	13.4098	32.2111	16.6739	2.03763	3.99741	1.36047	0.035316	0.118718	-3.07439	0.0708841	Down
HADHB	19.012	25.1369	19.2173	5.74348	10.4568	7.36367	0.00553757	0.37187	-1.42713	0.0175752	Down
HARS1	20.6561	13.8349	22.628	12.2583	10.3107	5.96755	0.0426957	0.499598	-1.00116	0.0820219	Down
HCCS	0.754477	0.595874	0.691075	0.00274517	0.00274517	0.00274517	0.000124477	0.0040342	-7.9535	0.00210862	Down
HDLBP	102.972	92.6426	95.2075	15.321	14.4852	14.3397	1.23e-05	0.151797	-2.71978	0.000618676	Down
HEXB	18.7473	14.5735	18.8596	5.0768	5.58546	7.49603	0.0020482	0.34799	-1.52288	0.00855179	Down
HGD	0.106204	0.154557	0.20737	0.00274517	0.00274517	0.00274517	0.006308	0.0175924	-5.82891	0.0192179	Down
UBE2K	7.49321	5.25568	9.31565	2.49945	2.05237	3.10464	0.0166866	0.347003	-1.52698	0.0396641	Down
HINT1	4.17528	6.1699	2.6261	0.00274517	0.00274517	0.00274517	0.0135562	0.000634905	-10.6212	0.0334994	Down
HK1	22.8941	20.9905	27.5321	8.18179	4.11491	12.6302	0.00778831	0.349034	-1.51856	0.0222551	Down
HK2	5.99407	4.03211	5.58818	0.00274517	0.00274517	0.00274517	0.000961049	0.000527432	-10.8887	0.00556492	Down
HLA-DRB1	0.848007	0.913524	0.934378	0.00274517	0.00274517	0.00274517	4.25e-06	0.00305482	-8.3547	0.000351157	Down
HMBS	0.554553	0.145331	0.346119	0.00274517	0.00274517	0.00274517	0.0428949	0.00787332	-6.98881	0.0820873	Down
HMGB1	676.485	439.668	493.921	1150	1168.68	1127.74	0.00108373	2.14053	1.09797	0.00585926	Up
HMGA1	12.5399	6.99688	6.83693	0.00274517	0.00274517	0.00274517	0.00939567	0.000312262	-11.645	0.0253557	Down
HMOX1	0.398519	0.395124	0.445901	2.37319	1.62017	2.09284	0.00184171	4.91003	2.29573	0.00806099	Up
HNRNPAB	4.65327	4.52031	3.94	1.13592	2.54649	1.3604	0.00533602	0.384549	-1.37876	0.0170898	Down
HNRNPH2	0.382429	1.26848	0.825456	3.82451	4.32608	3.32293	0.00148473	4.63321	2.21201	0.00706464	Up
HRG	12.5755	4.80886	9.38726	2.84604	2.11281	1.37957	0.0411493	0.236759	-2.07851	0.0797462	Down
HSD17B4	15.4004	27.9883	16.8282	3.00376	5.8699	5.90216	0.0208347	0.245376	-2.02693	0.0468324	Down
HSPA4	295.585	199.555	262.28	500.402	536.423	508.32	0.000963239	2.04001	1.02858	0.00556492	Up
HSPD1	1287.73	1080.78	1315.93	32.6897	43.2589	45.5653	8.93e-05	0.0329803	-4.92225	0.0018321	Down
HSPE1	180.438	149.751	209.618	25.5156	16.8183	21.7096	0.000815756	0.118641	-3.07532	0.00518931	Down
ICAM4	0.73951	1.66897	1.10992	0.00274517	0.00274517	0.00274517	0.0123386	0.0023407	-8.73884	0.0312858	Down
IDH2	2.89433	7.45451	3.34603	0.00274517	0.00274517	0.00274517	0.0346823	0.000601359	-10.6995	0.0698614	Down
CFI	1.09905	0.600478	0.756374	1.79356	1.98385	1.56879	0.00711726	2.17688	1.12226	0.0210096	Up
IFNGR1	0.217287	0.139309	0.28825	0.757672	0.767624	0.857136	0.000409635	3.69457	1.88541	0.00358845	Up
JCHAIN	27.1923	28.7214	26.5293	167.073	169.937	114.31	0.00245003	5.47433	2.45268	0.00968984	Up
IL2RB	4.58837	4.02101	5.36343	0.00274517	0.00274517	0.00274517	0.000279681	0.000589396	-10.7285	0.00294555	Down
ILF2	16.9902	16.3377	16.6393	6.42882	6.2815	10.8512	0.00432656	0.47154	-1.08455	0.0145009	Down
ILF3	41.7937	34.1217	39.2407	19.4305	19.6409	16.7663	0.00125665	0.484888	-1.04428	0.00644834	Down
IMPA1	9.42066	8.10034	11.337	3.82669	2.86314	4.79024	0.00606691	0.397813	-1.32984	0.0187474	Down
IMPDH2	366.094	253.749	214.081	965.004	776.472	486.554	0.0337248	2.67174	1.41778	0.0684723	Up
ITGA5	24.3308	18.6934	23.9409	13.5409	7.12336	11.0789	0.0107974	0.474025	-1.07696	0.0281394	Down
ITGA7	1.10376	0.544886	0.451531	0.00274517	0.00274517	0.00274517	0.026677	0.00392134	-7.99444	0.0570462	Down
ITGB3	15.5505	11.0412	15.8671	31.1002	36.4456	36.6151	0.00100065	2.45323	1.29468	0.00565724	Up
EIF6	8.17623	11.3145	7.91978	4.8564	3.67223	4.32745	0.0132481	0.46902	-1.09228	0.0330262	Down
ITGB5	4.51932	2.84298	4.91039	1.8668	1.52088	1.76627	0.0209438	0.419953	-1.2517	0.0470024	Down
STT3A	21.7104	15.524	19.7514	4.0896	0.928852	2.57509	0.00128245	0.133253	-2.90776	0.00652126	Down
ITPA	0.641704	0.655835	0.467226	0.00274517	0.00274517	0.00274517	0.000644093	0.00466664	-7.7434	0.00454613	Down
ITPR3	1.17862	3.28969	2.92176	0.628624	0.448819	0.663136	0.0451321	0.23553	-2.08602	0.0852326	Down
KNG1	1.57476	1.27849	2.13637	0.00274517	0.00274517	0.00274517	0.00272987	0.00165053	-9.24286	0.0103875	Down
KPNA3	2.2698	3.78378	2.38792	0.633018	0.633018	0.633018	0.0109418	0.224966	-2.15222	0.0284365	Down
IPO5	135.756	94.2803	58.5845	24.4397	40.8331	25.5806	0.0451627	0.314784	-1.66756	0.0852331	Down
KRT6A	41.9093	37.7739	19.5811	70.3316	65.1724	110.602	0.0370882	2.4793	1.30993	0.0737492	Up
KRT6B	174.056	150.001	84.334	297.253	245.784	389.266	0.0247461	2.28287	1.19085	0.0535278	Up
KRT84	0.00274517	0.00274517	0.00274517	1.60803	0.901493	0.903756	0.00847953	414.458	8.69508	0.0234921	Up
LAMA5	16.4861	6.47616	3.4406	48.6246	57.5133	53.6168	0.00070086	6.05066	2.59709	0.00473755	Up
LAMB1	1.75127	0.257839	1.19028	3.36537	2.83281	3.75039	0.0116171	3.10952	1.63669	0.0298462	Up
LAMC1	2.6402	2.43235	2.41585	0.721096	0.63953	0.802663	3.28e-05	0.288885	-1.79143	0.00105481	Down
RPSA	123.147	134.137	134.989	48.5223	53.7983	52.0385	4.28e-05	0.393499	-1.34557	0.00122787	Down
STMN1	11.0111	8.66088	12.9011	1.19876	1.19876	1.19876	0.0014052	0.110407	-3.1791	0.00686249	Down
LBR	15.0885	11.7287	13.2757	2.73726	4.0101	3.3362	0.000648848	0.251505	-1.99134	0.00454923	Down
LETM1	18.1535	17.8658	20.5013	2.79979	2.25206	2.73627	4.47e-05	0.137792	-2.85943	0.00123704	Down
LIMK2	0.783409	0.814982	0.751837	1.87921	1.87921	1.87921	4.59e-07	2.39876	1.26229	0.000117226	Up
LIMS1	1.10368	2.49603	1.43392	6.22902	5.71186	4.75044	0.00299121	3.31597	1.72943	0.0110529	Up
LNPEP	4.23761	3.30668	4.14721	0.583656	0.894926	1.2062	0.000977571	0.229635	-2.12258	0.00563305	Down
LOXL2	3.03678	4.72327	3.34556	7.12094	9.68669	9.07306	0.00613274	2.33042	1.22059	0.0188473	Up
LRP6	7.16833	6.42792	10.0588	35.0666	31.3482	29.9578	0.000210784	4.07409	2.02648	0.00263122	Up
LRP5	1.52316	1.47775	1.88662	6.19374	3.03915	4.85334	0.0293407	2.88208	1.52711	0.0612517	Up
LRPAP1	2.56727	2.1007	2.97116	0.00274517	0.00274517	0.00274517	0.000537871	0.00107807	-9.85733	0.0040989	Down
LTK	6.16971	3.89147	5.87872	0.00274517	0.00274517	0.00274517	0.00176215	0.000516661	-10.9185	0.00785289	Down
CAPRIN1	14.9653	13.9184	15.1835	5.72697	6.0357	5.78377	2.53e-05	0.398174	-1.32853	0.000910711	Down
MARCKS	39.8474	26.8182	28.9205	6.64016	10.6372	6.69191	0.00493754	0.250761	-1.99562	0.0160885	Down
MAD2L1	45.9967	34.9679	55.945	0.00274517	0.00274517	0.00274517	0.00166346	6.02e-05	-14.021	0.00758589	Down
MAN1A1	5.35379	4.89279	5.26153	32.5861	19.8877	20.8118	0.009247	4.72563	2.24051	0.0251233	Up
MAN2A1	2.02012	1.23268	1.86563	0.7569	0.579797	0.701964	0.0140947	0.398298	-1.32808	0.0344347	Down
MAOB	25.7988	13.325	23.4485	50.9442	36.2601	45.509	0.0152366	2.12096	1.08471	0.0367456	Up
MAP1B	65.891	52.44	65.0077	0.00274517	0.00274517	0.00274517	0.000148165	4.49e-05	-14.4423	0.00219628	Down
MAP4	0.847545	0.741927	0.783959	0.00274517	0.00274517	0.00274517	1.37e-05	0.00346988	-8.1709	0.000650901	Down
CD46	2.94176	2.5421	3.96126	0.426227	0.426227	0.426227	0.0029861	0.13538	-2.88491	0.0110529	Down
MDH2	369.529	289.583	413.507	75.8638	85.8524	79.5268	0.00159598	0.22491	-2.15258	0.00739356	Down
ME1	9.23487	6.10088	9.31131	3.47524	3.88178	3.77559	0.0133551	0.451681	-1.14662	0.0331864	Down
ME2	9.75981	8.33767	10.5717	0.00274517	0.00274517	0.00274517	0.000126878	0.000287261	-11.7654	0.00213641	Down
RAB8A	3.19898	3.64982	3.26565	1.5295	1.33596	1.43273	0.000213205	0.424955	-1.23462	0.00263122	Down
KITLG	1.08271	1.10121	1.1384	0.470458	0.470458	0.470458	2.61e-06	0.424816	-1.23509	0.000272246	Down
MGST1	6.17016	4.46412	5.79058	0.911581	0.911581	0.911581	0.000910338	0.1665	-2.5864	0.0053892	Down
MGST2	1.87701	1.16025	1.7813	0.00274517	0.00274517	0.00274517	0.0020386	0.00170912	-9.19253	0.00854328	Down
MGST3	4.46922	3.38438	4.39608	0.696083	2.09918	1.98199	0.0119471	0.38999	-1.35849	0.0305412	Down
MIPEP	14.9285	8.86792	14.1676	57.2123	39.1888	48.066	0.00304914	3.80538	1.92804	0.0111419	Up
MOV10	0.256442	0.510401	0.317565	0.00274517	0.00274517	0.00274517	0.00939505	0.00759449	-7.04083	0.0253557	Down
MPO	9.51886	9.51886	9.51886	1.82443	1.52459	0.926155	6.75e-06	0.149709	-2.73977	0.000462794	Down
MYO1B	59.7293	74.5755	61.0833	29.9509	40.1123	24.6888	0.00689305	0.484943	-1.04411	0.0206205	Down
MST1	0.853428	0.486571	0.523178	0.00274517	0.00274517	0.00274517	0.00608737	0.00442015	-7.82169	0.0187694	Down
MTAP	86.3366	62.5452	78.3743	156.208	135.611	165.863	0.00247516	2.01395	1.01003	0.00976177	Up
ATP6	4.73476	5.24902	5.92905	0.00274517	0.00274517	0.00274517	0.000105672	0.000517539	-10.916	0.00195824	Down
COX2	20.9511	15.6819	25.0327	1.28481	1.32336	1.23755	0.0020561	0.062364	-4.00314	0.00856554	Down
CYTB	6.60074	5.29687	7.23736	1.66738	1.72798	1.63126	0.00119145	0.262693	-1.92855	0.00619287	Down
ND2	1.16887	0.747851	0.93383	0.00274517	0.00274517	0.00274517	0.00147335	0.0028891	-8.43516	0.00703407	Down
ND3	0.889806	0.64048	0.78522	0.00274517	0.00274517	0.00274517	0.000441851	0.00355668	-8.13525	0.00374026	Down
ND4	2.7491	1.29123	2.82413	0.00274517	0.00274517	0.00274517	0.0101788	0.00119973	-9.70307	0.0268768	Down
ND5	3.41612	2.63004	3.34854	0.00274517	0.00274517	0.00274517	0.000240125	0.000876613	-10.1558	0.00273224	Down
ND6	1.43891	1.00197	1.16615	0.00274517	0.00274517	0.00274517	0.000709634	0.00228318	-8.77474	0.00476251	Down
MVD	0.694579	1.08648	0.865709	0.00274517	0.00274517	0.00274517	0.00149103	0.00311154	-8.32816	0.00707044	Down
MYH10	5.96257	11.7086	5.99312	0.597611	2.84837	0.719524	0.0336038	0.176025	-2.50615	0.0682844	Down
MYL6	51.0651	62.15	43.0555	25.195	25.3134	25.7473	0.00854943	0.487972	-1.03513	0.0236159	Down
MYO1D	5.37585	8.08399	4.58269	155.448	100.059	109.844	0.0024838	20.2494	4.33981	0.00978212	Up
NAP1L4	8.1016	8.07328	6.60945	4.93767	4.5942	1.71223	0.0275674	0.493502	-1.01887	0.0585495	Down
NASP	6.44955	6.38295	7.20177	1.6709	1.09338	0.855642	0.000105851	0.180687	-2.46844	0.00195824	Down
NDUFA3	2.66401	1.7134	2.84395	0.00274517	0.00274517	0.00274517	0.00237023	0.00114044	-9.7762	0.00945403	Down
NDUFA4	1.77509	1.48409	2.42075	0.00274517	0.00274517	0.00274517	0.00240246	0.00144994	-9.4298	0.009569	Down
NDUFA5	5.11076	6.20921	5.9871	0.00274517	0.00274517	0.00274517	6.71e-05	0.000475847	-11.0372	0.0015722	Down
NDUFA7	1.48698	1.40993	1.94961	0.00274517	0.00274517	0.00274517	0.000666139	0.00169926	-9.20087	0.00461457	Down
NDUFA8	8.60826	6.65602	8.76562	0.00274517	0.00274517	0.00274517	0.00029506	0.00034272	-11.5107	0.0030062	Down
NDUFA9	14.8026	12.7846	19.4221	0.00274517	0.00274517	0.00274517	0.00133978	0.00017519	-12.4788	0.00669632	Down
NDUFA10	5.01625	7.28146	3.37208	1.91255	1.91255	1.91255	0.0431845	0.366159	-1.44946	0.0824965	Down
NDUFAB1	5.49573	5.22512	4.96614	0.400005	0.633251	0.431548	9.71e-06	0.093377	-3.42079	0.000525135	Down
NDUFB1	2.52231	1.47052	2.72945	0.00274517	0.00274517	0.00274517	0.00455726	0.00122511	-9.67287	0.0151478	Down
NDUFB3	6.5858	4.44504	6.90214	2.87151	2.87151	2.87151	0.0158001	0.480373	-1.05777	0.0378884	Down
NDUFB4	4.81647	3.5662	5.06772	0.00274517	0.00274517	0.00274517	0.00064506	0.000612288	-10.6735	0.00454613	Down
NDUFB5	2.02117	0.838059	1.44569	0.00274517	0.00274517	0.00274517	0.0137733	0.00191305	-9.02991	0.0338257	Down
NDUFB6	9.1836	5.95219	9.10559	1.35828	2.31941	0.435624	0.00494949	0.169682	-2.5591	0.0161088	Down
NDUFB7	2.11134	0.9459	2.18619	0.00274517	0.00274517	0.00274517	0.0121957	0.00157064	-9.31443	0.0310636	Down
NDUFB8	2.17655	1.76789	2.65108	0.00274517	0.00274517	0.00274517	0.00100263	0.00124865	-9.64541	0.00565724	Down
NDUFB9	8.52159	5.64036	8.64667	0.00274517	0.00274517	0.00274517	0.00150081	0.000361071	-11.4354	0.00708948	Down
NDUFB10	6.41489	8.30754	12.606	0.00274517	0.00274517	0.00274517	0.00764135	0.000301353	-11.6963	0.0219968	Down
NDUFS2	10.9763	12.9609	13.0545	0.976276	1.24769	1.18636	8.1e-05	0.0921916	-3.43922	0.00174695	Down
NDUFS3	21.9851	20.3267	24.5697	9.56019	5.88713	7.25029	0.000840997	0.33937	-1.55907	0.00524364	Down
NDUFV1	22.7347	17.381	22.1796	79.4821	62.126	81.5649	0.00110446	3.5825	1.84097	0.00589325	Up
NDUFS5	5.94401	4.38754	5.71579	1.55525	1.871	0.681334	0.00270924	0.255967	-1.96597	0.0103651	Down
NDUFS8	3.25835	3.25044	2.66483	0.00274517	0.00274517	0.00274517	0.0001	0.00089774	-10.1214	0.00191246	Down
NDUFV2	3.86263	3.28541	3.6123	0.00274517	0.00274517	0.00274517	2.8e-05	0.000765359	-10.3516	0.000982687	Down
NDUFV3	1.46011	0.87922	1.44855	0.00274517	0.00274517	0.00274517	0.00277565	0.00217418	-8.84531	0.010519	Down
DRG1	1.11404	1.60798	0.990432	0.00274517	0.00274517	0.00274517	0.00281688	0.00221835	-8.8163	0.0106038	Down
NEO1	0.106246	0.103762	0.10873	1.56022	1.56022	1.56022	5.68e-12	14.6849	3.87626	1.6e-08	Up
SNU13	8.26648	12.1913	8.17602	0.879982	0.985633	1.40184	0.00316499	0.114112	-3.13148	0.0113956	Down
NME1	0.237863	0.120329	0.226673	0.503148	0.503148	0.503148	0.00118904	2.58085	1.36784	0.00619287	Up
NME3	2.82133	2.8038	2.65776	0.00274517	0.00274517	0.00274517	7.47e-07	0.000994282	-9.97406	0.000154857	Down
NOP2	10.398	11.0996	10.0642	4.91293	2.07261	3.06285	0.00126922	0.318372	-1.65122	0.0064776	Down
NOTCH2	0.21628	0.281799	0.208147	0.00274517	0.00274517	0.00274517	0.000566448	0.0116613	-6.42212	0.00424761	Down
NPC1	10.6763	7.39604	10.5659	3.83358	3.03801	4.32005	0.00694453	0.390794	-1.35552	0.020668	Down
SLC11A2	2.60947	2.02519	2.47304	0.00274517	0.00274517	0.00274517	0.000178864	0.00115868	-9.75331	0.00240977	Down
YBX1	47.4421	30.9978	40.3248	10.5788	15.6818	19.0843	0.0103233	0.381804	-1.3891	0.0270795	Down
ROR2	0.576443	0.426779	0.509498	0.00274517	0.00274517	0.00274517	0.000317063	0.00544418	-7.52107	0.00315046	Down
NTSR1	3.65912	3.82128	3.44845	1.0301	1.11208	1.86753	0.00131098	0.366893	-1.44657	0.00663021	Down
NUCB1	20.1283	15.4145	19.8423	2.82194	1.41241	2.42022	0.000507784	0.120151	-3.05708	0.00395537	Down
NUCB2	94.5001	58.5382	84.182	213.701	177.526	174.886	0.00264232	2.38645	1.25486	0.0101784	Up
NUMA1	0.363221	0.255326	0.335649	0.00274517	0.00274517	0.00274517	0.000621564	0.00863085	-6.85628	0.00451638	Down
OAS2	3.77067	2.10519	3.58245	0.00274517	0.00274517	0.00274517	0.00392598	0.000870718	-10.1655	0.0135292	Down
OAT	66.4509	67.9342	89.4792	15.4353	28.1855	16.0223	0.00302113	0.266425	-1.9082	0.0111197	Down
OPA1	13.1506	8.98164	14.3943	5.37029	6.28554	6.11455	0.0196955	0.486507	-1.03947	0.0449544	Down
SLC22A18	1.35046	1.37087	1.69696	221.176	376.732	225.363	0.00594788	186.332	7.54173	0.0185426	Up
OXA1L	1.16265	1.13993	1.57027	0.713006	0.512404	0.612705	0.0109743	0.474616	-1.07517	0.0284684	Down
OXCT1	3.30941	3.47071	3.16402	1.13631	1.55662	0.715999	0.00108294	0.342808	-1.54453	0.00585926	Down
P4HB	594.7	491.767	541.1	217.073	206.059	220.899	0.000400979	0.395702	-1.33751	0.00356538	Down
PAFAH1B2	4.85522	7.74652	5.50533	1.9572	1.27897	1.44789	0.00761851	0.258686	-1.95072	0.0219726	Down
PAM	4.33858	3.27209	3.22541	0.00274517	0.00274517	0.00274517	0.000577822	0.000760009	-10.3617	0.0042672	Down
PCK2	1.67497	1.54549	1.80444	10.9721	8.18529	9.28814	0.000659718	5.66091	2.50103	0.00459249	Up
CHMP1A	3.11932	2.62995	2.97973	0.543038	0.403949	1.18496	0.0014422	0.244237	-2.03364	0.00693242	Down
PFAS	2.38729	1.85064	2.30466	0.980425	0.980425	0.980425	0.00197661	0.449558	-1.15342	0.00837947	Down
PFDN1	1.83334	1.50575	1.67075	0.00274517	0.00274517	0.00274517	6.08e-05	0.00164387	-9.24869	0.00150713	Down
PFDN2	18.7725	13.5769	20.4299	4.93637	3.38827	2.65299	0.00303024	0.207991	-2.26541	0.0111352	Down
PFDN4	3.50427	3.82249	4.10193	1.10917	1.2467	1.89822	0.00131444	0.372229	-1.42574	0.00663021	Down
PFDN5	12.507	9.11701	12.5487	1.65181	1.79471	1.93762	0.0010904	0.157557	-2.66606	0.00585934	Down
PHB1	408.142	294.191	420.044	8.23381	14.6087	8.56848	0.000824901	0.0279861	-5.15914	0.00518931	Down
SLC25A3	122.553	96.8535	140.274	7.21172	6.13947	10.6709	0.00091001	0.0667874	-3.90428	0.0053892	Down
SERPINB5	3.48568	3.08544	7.18171	0.664559	0.488346	0.675555	0.0382065	0.132952	-2.91103	0.0752358	Down
SERPINB9	4.28318	4.01024	4.73392	0.00274517	0.00274517	0.00274517	3.3e-05	0.000632173	-10.6274	0.00105481	Down
PIK3R2	0.433979	0.765306	0.77645	0.00274517	0.00274517	0.00274517	0.00429222	0.00416833	-7.90631	0.0144202	Down
PLAU	2.8726	2.46471	2.09209	0.49438	0.49438	0.49438	0.000922292	0.199631	-2.32459	0.0054257	Down
PLCB3	318.454	223.293	272.553	120.285	129.706	130.602	0.00640979	0.467388	-1.09731	0.0194437	Down
PLCD1	7.48918	6.06327	7.21104	0.954681	1.08043	1.03671	0.000175979	0.147943	-2.75688	0.00240977	Down
PLG	14.2614	20.3542	11.2957	2.34628	3.79869	2.74263	0.0102725	0.193582	-2.36898	0.026994	Down
PLGLB1	2.01439	1.23714	2.50542	0.665832	0.665832	0.665832	0.027426	0.346971	-1.52711	0.0583017	Down
PLOD1	22.2595	21.1632	18.9967	5.22036	6.37865	4.62061	0.000144984	0.259849	-1.94426	0.00219628	Down
PLOD2	0.338762	0.423882	0.407695	0.00274517	0.00274517	0.00274517	0.000119954	0.00703688	-7.15085	0.00206939	Down
EXOSC9	0.23971	0.320682	0.375447	0.00274517	0.00274517	0.00274517	0.00142781	0.00880015	-6.82826	0.00691049	Down
POLR2L	0.178825	0.286808	0.23598	0.00274517	0.00274517	0.00274517	0.00176944	0.011738	-6.41267	0.00786044	Down
PON2	1.69952	1.5487	1.21168	0.00274517	0.00274517	0.00274517	0.000503042	0.00184657	-9.08093	0.00392931	Down
POR	8.12016	8.82098	8.17906	3.85138	4.12999	3.57277	8.14e-05	0.459954	-1.12044	0.00174695	Down
PPA1	19.4631	29.7473	18.9163	6.32253	11.479	9.91504	0.024705	0.406838	-1.29747	0.0534799	Down
PPAT	14.6589	16.3056	19.8415	3.65027	3.96877	3.36768	0.000992932	0.216248	-2.20924	0.00565724	Down
CTSA	2.98728	2.51294	3.61976	0.00274517	0.00274517	0.00274517	0.000692591	0.000903019	-10.113	0.00471565	Down
PPIB	170.764	138.755	180.927	86.8075	65.2173	62.6756	0.0034502	0.437766	-1.19177	0.0122226	Down
PPIC	0.500365	0.521562	0.465198	0.00274517	0.00274517	0.00274517	7.36e-06	0.00553788	-7.49645	0.000470448	Down
PPP2CA	9.3806	14.6413	9.95356	2.43472	6.02828	2.5094	0.0199577	0.32295	-1.63062	0.0454053	Down
PTPA	5.34684	4.08092	4.02719	21.1613	25.339	15.9514	0.00402772	4.64154	2.2146	0.0137422	Up
PPP5C	4.48585	4.11788	3.799	1.84021	1.84021	1.84021	0.000319863	0.445115	-1.16775	0.00315096	Down
PPP6C	1.16908	2.10118	1.27915	0.526766	0.509613	0.543918	0.0282118	0.347364	-1.52548	0.0595136	Down
PRCP	6.87048	4.70015	10.1459	1.74806	1.93038	1.46465	0.0254078	0.236828	-2.07809	0.0546648	Down
PREP	9.74299	7.23628	6.34347	1.07581	0.904608	1.23164	0.00279347	0.137722	-2.86017	0.0105439	Down
PRIM2	1.48795	1.96824	1.1089	23.8128	15.4553	23.3403	0.00206956	13.7146	3.77764	0.00859616	Up
PRKAA1	0.447235	0.806115	0.251324	1.09506	1.09506	1.09506	0.0217022	2.18331	1.12652	0.0481262	Up
PRKCQ	1.12248	1.09126	1.02803	6.59925	15.5051	9.9449	0.0208912	9.88633	3.30543	0.0469217	Up
PRKCSH	78.6603	55.2092	77.3332	14.4818	15.8788	14.6642	0.00190049	0.213183	-2.22984	0.00820582	Down
DNAJC3	0.770949	0.87122	0.570814	0.00274517	0.00274517	0.00274517	0.0011387	0.00372146	-8.06992	0.00600754	Down
THAP12	0.00274517	0.00274517	0.00274517	8.32714	18.9814	21.7483	0.0161815	5956.73	12.5403	0.0386925	Up
PRNP	0.988625	0.528346	0.662662	0.00274517	0.00274517	0.00274517	0.00610166	0.0037784	-8.04801	0.0187928	Down
PRPS2	0.253323	1.02823	0.199623	8.83877	7.08414	9.8345	0.000671591	17.3898	4.12017	0.00462871	Up
PRPSAP1	4.90342	7.25467	4.70646	1.53551	1.77892	1.05346	0.00790286	0.258998	-1.94899	0.0224247	Down
PRSS2	3.59395	2.63994	3.17846	6.19151	6.62264	7.60006	0.00183783	2.16887	1.11695	0.00806099	Up
PRSS3	1.90915	1.32127	2.48348	5.02112	4.02372	4.53899	0.00404536	2.37733	1.24934	0.0137552	Up
PSD	0.0274517	0.0274517	0.0274517	0.538153	0.58829	0.638427	4.18e-05	21.43	4.42156	0.00122535	Up
PSMA7	35.0258	32.492	37.2806	15.3131	17.1253	13.2179	0.000382475	0.435658	-1.19873	0.00352718	Down
PSMB2	13.7662	17.5955	20.0716	3.94963	3.85691	8.46023	0.00791834	0.316269	-1.66078	0.0224459	Down
PSMB4	6.76202	4.57242	6.75078	1.23628	1.22915	1.22202	0.00274258	0.203893	-2.29411	0.0104218	Down
PSMB5	10.1411	8.17068	9.81082	0.00274517	0.00274517	0.00274517	0.000104233	0.000292844	-11.7376	0.00195824	Down
PSMB9	0.325539	0.249453	0.384893	0.872018	0.732892	0.593765	0.00988096	2.29056	1.1957	0.0263261	Up
PSMD3	71.1857	60.1888	68.3804	24.3643	34.2997	25.043	0.00109394	0.419048	-1.25481	0.00585934	Down
PSMD7	14.2428	21.0481	14.3699	8.42195	3.72288	5.03288	0.0149865	0.345901	-1.53157	0.0362044	Down
PSMD8	38.9096	34.9873	37.9885	16.4822	10.2261	15.9357	0.000577877	0.381141	-1.3916	0.0042672	Down
PSMD9	1.03307	0.492423	1.16644	0.00274517	0.00274517	0.00274517	0.012243	0.00305934	-8.35257	0.0311111	Down
PSMD13	24.4797	50.4015	23.3366	170.459	140.092	169.262	0.000666257	4.88519	2.28842	0.00461457	Up
PTMS	4.38517	1.87344	2.58454	0.00274517	0.00274517	0.00274517	0.0169609	0.000931289	-10.0685	0.0399782	Down
QSOX1	0.758782	0.532564	0.656737	2.02044	2.60318	3.18592	0.00468016	4.00884	2.00318	0.0154467	Up
PTPN11	3.59128	4.61419	2.9535	0.820085	0.718004	0.922166	0.00400139	0.220473	-2.18132	0.0137051	Down
PTPRA	0.952408	1.23052	0.942253	3.4547	1.68615	2.5057	0.044105	2.44676	1.29087	0.0836863	Up
PTPRM	11.2258	11.3555	12.9114	0.00274517	0.00274517	0.00274517	2.6e-05	0.000232034	-12.0734	0.000925445	Down
ABCD3	0.662209	1.76281	0.872181	0.00274517	0.00274517	0.00274517	0.0313846	0.00249774	-8.64516	0.0648073	Down
PYCR1	30.3427	49.4464	32.3213	3.54015	7.06068	2.16076	0.00605131	0.113831	-3.13504	0.0187404	Down
ALDH18A1	10.3244	23.629	10.3262	2.34398	1.71013	2.02706	0.0455227	0.137336	-2.86422	0.0857975	Down
PYGL	38.5472	35.1917	59.4587	15.2118	15.7473	15.7751	0.0191819	0.350864	-1.51102	0.0440322	Down
RAB6A	7.13987	8.61922	6.98895	3.44767	3.50951	3.05585	0.00140653	0.440171	-1.18386	0.00686249	Down
RABGGTB	0.197799	0.463473	0.248258	0.00274517	0.00274517	0.00274517	0.0210547	0.0090547	-6.78712	0.04712	Down
RAD23A	0.200166	0.1211	0.280831	0.423421	0.423421	0.423421	0.00846077	2.10973	1.07706	0.0234632	Up
RAD23B	17.5656	10.1118	14.7739	6.50888	3.77259	5.91667	0.019782	0.38157	-1.38998	0.0451151	Down
RCN1	20.8359	16.8597	20.9254	1.82779	2.11545	1.54013	0.000195322	0.0935395	-3.41828	0.00251947	Down
RCN2	1.2541	1.55336	1.24967	0.00274517	0.00274517	0.00274517	0.00017785	0.00202989	-8.94438	0.00240977	Down
RDX	22.3195	15.7831	19.8898	9.39041	7.08116	5.71298	0.00549331	0.382542	-1.38631	0.0175138	Down
RNH1	6.33929	20.3144	7.02775	32.568	36.9709	36.1477	0.00718656	3.13783	1.64977	0.0210855	Up
RNPEP	4.70449	6.87612	4.44548	1.53878	2.55114	0.526417	0.0170739	0.288052	-1.7956	0.0401451	Down
RP2	3.97217	3.16209	3.53873	2.45066	1.8465	0.69952	0.0284984	0.468161	-1.09492	0.0599832	Down
RPA2	0.849483	1.11268	0.969396	0.00274517	0.00274517	0.00274517	0.000214145	0.00280927	-8.47559	0.00263122	Down
RPL8	26.7925	39.4902	24.6577	10.8673	14.2549	10.3669	0.0181398	0.390246	-1.35754	0.0421912	Down
RPL9	60.2793	64.1062	45.1915	31.2297	28.2774	23.1814	0.00969044	0.487616	-1.03618	0.0260014	Down
RPL12	93.9163	82.0645	90.6725	22.0764	27.7493	19.5758	0.000105124	0.260269	-1.94193	0.00195824	Down
RPL13	49.2835	58.8046	52.7575	19.5387	27.5825	20.7716	0.00115991	0.4221	-1.24434	0.00607387	Down
RPL23A	14.8655	24.4358	12.1194	3.14384	4.09326	3.61855	0.0225051	0.211114	-2.2439	0.049596	Down
RPL24	432.677	371.549	438.516	1048.29	611.807	1005.92	0.0279402	2.14527	1.10116	0.0591626	Up
RPL26	65.5062	56.664	68.5121	10.0512	14.5344	9.3757	0.000180921	0.178105	-2.4892	0.00241114	Down
RPL27	65.0373	68.2996	61.3074	36.0817	27.5209	24.9684	0.000837642	0.45504	-1.13593	0.00524364	Down
RPL37A	3.58855	6.37701	3.46116	0.541994	0.529725	0.554263	0.0144437	0.121101	-3.04572	0.0351346	Down
RPLP0	90.393	94.197	90.2976	38.1385	36.725	42.7241	1.9e-05	0.427766	-1.22511	0.000799476	Down
RPLP1	10.3439	6.94132	7.82725	1.95619	1.95619	1.95619	0.00325573	0.233691	-2.09732	0.0116924	Down
MRPL12	17.0249	13.2063	18.5482	4.63444	9.00184	6.9541	0.00979566	0.422112	-1.2443	0.0261838	Down
RPN1	170.851	129.454	167.946	31.1501	20.7205	25.1238	0.000675849	0.164429	-2.60446	0.00464667	Down
RPN2	143.359	97.6546	132.254	23.8344	20.6088	20.585	0.00174042	0.174214	-2.52107	0.00779307	Down
RPS3A	100.948	121.639	109.046	42.9461	65.8373	34.4199	0.00487948	0.431814	-1.21152	0.0159362	Down
RPS6KA2	2.11472	2.44232	3.55296	0.698744	0.698744	0.698744	0.00998563	0.258475	-1.9519	0.0265403	Down
RPS7	20.7748	27.0138	22.6057	5.91837	10.5609	10.0431	0.0034672	0.376769	-1.40825	0.0122484	Down
RPS11	42.3519	59.0036	46.4384	24.2797	23.6245	24.9921	0.00766527	0.49323	-1.01967	0.0220396	Down
RPS12	52.7465	51.6222	45.8108	21.3603	20.3843	17.2675	0.000254032	0.392944	-1.3476	0.00281235	Down
RPS13	137.008	113.578	151.505	66.4901	56.5396	64.2967	0.00334129	0.46588	-1.10197	0.0119084	Down
RPS14	32.0116	38.2647	28.987	4.78092	13.0042	6.96602	0.0025012	0.249348	-2.00377	0.00982317	Down
RPS15	46.071	23.7418	31.5047	13.6865	13.5136	12.7157	0.0353908	0.393967	-1.34385	0.070933	Down
RPS16	63.8223	60.5312	57.8804	26.7724	18.5145	24.1751	0.000228195	0.381169	-1.3915	0.00269615	Down
RPS21	14.143	11.759	13.8344	1.32082	2.25252	3.18423	0.000283205	0.17006	-2.55589	0.00296049	Down
RPS27	12.342	17.6843	10.2316	1.93101	0.898146	2.68835	0.00706004	0.137054	-2.86718	0.0209197	Down
RPS28	19.4573	12.8315	15.005	0.510002	0.510002	0.510002	0.00144155	0.0323511	-4.95004	0.00693242	Down
RRBP1	2.26188	1.51717	0.864174	0.00274517	0.00274517	0.00274517	0.0186756	0.00177366	-9.13905	0.0431164	Down
RSU1	0.872691	0.715827	0.720374	0.00274517	0.00274517	0.00274517	0.00011887	0.00356687	-8.13112	0.00206939	Down
SARS1	21.5089	26.3477	21.0253	6.5108	7.39453	7.16574	0.000754126	0.305901	-1.70886	0.00495468	Down
SBF1	133.402	78.8358	104.971	439.023	241.031	406.419	0.0154506	3.4251	1.77615	0.037166	Up
MSMO1	0.854671	0.828703	0.834272	0.00274517	0.00274517	0.00274517	4.75e-08	0.00327112	-8.256	1.91e-05	Down
SCD	0.450272	1.13957	0.54086	0.00274517	0.00274517	0.00274517	0.0307447	0.00386516	-8.01526	0.0636627	Down
SCP2	4.03249	8.43737	5.09506	0.00274517	0.00274517	0.00274517	0.0116035	0.000468862	-11.0585	0.0298462	Down
SDC4	6.76004	5.642	5.70405	12.0136	11.4272	16.5802	0.011896	2.21036	1.14428	0.0304383	Up
SDF2	0.345235	0.33208	0.338657	0.684725	0.684725	0.684725	8.69e-08	2.02188	1.0157	3.06e-05	Up
SDHA	87.9643	89.5933	89.6312	35.5505	32.9519	36.2776	1.22e-06	0.392157	-1.3505	0.000170848	Down
SDHB	15.5226	12.3087	14.6147	0.543714	0.543714	0.543714	0.000141934	0.0384286	-4.70168	0.00219628	Down
SDHC	5.03815	5.61554	6.36975	0.00274517	0.00274517	0.00274517	0.000124239	0.000483776	-11.0134	0.00210862	Down
SEL1L	1.97251	1.98806	2.40244	0.00274517	0.00274517	0.00274517	0.000113725	0.00129428	-9.59363	0.00204842	Down
SFPQ	9.77998	26.1683	12.5909	1.76008	1.85132	1.8057	0.0468298	0.111603	-3.16356	0.088025	Down
SRSF1	34.6014	40.9936	34.9164	85.9644	74.7231	72.7182	0.000891507	2.11205	1.07864	0.00537221	Up
SRSF2	2.74682	3.08274	2.55786	7.95871	13.099	7.88829	0.016728	3.45112	1.78706	0.0396955	Up
SGTA	2.36148	2.10759	3.05171	0.677007	0.728311	0.702659	0.00308312	0.280287	-1.83502	0.0112157	Down
SH3BGRL	3.17593	2.44319	3.86947	1.15061	1.15061	1.15061	0.00812159	0.363788	-1.45883	0.0228379	Down
SH3GL1	2.27081	2.79115	2.41516	0.65511	0.806635	0.730872	0.000397743	0.293243	-1.76983	0.00356538	Down
SHMT2	58.8964	74.1667	55.1406	4.21909	5.70558	2.7326	0.000573009	0.0672531	-3.89426	0.0042672	Down
SLC1A3	2.4061	1.42132	1.95714	0.00274517	0.00274517	0.00274517	0.00249173	0.00142371	-9.45613	0.00979963	Down
SLC1A4	5.70014	5.11438	5.04826	1.90656	0.771511	1.1371	0.000519172	0.240511	-2.05583	0.00399976	Down
SLC4A2	0.382733	0.339701	0.513159	0.00274517	0.00274517	0.00274517	0.00142587	0.00666524	-7.22913	0.00691049	Down
SLC6A9	0.329124	0.209148	0.283635	0.00274517	0.00274517	0.00274517	0.0014892	0.01002	-6.64097	0.00707044	Down
SLC25A1	9.86168	7.342	11.5975	0.389468	0.346623	0.303778	0.00170019	0.0361051	-4.79165	0.00767404	Down
SMARCC2	0.418925	0.544077	0.371031	0.00274517	0.00274517	0.00274517	0.0010196	0.0061734	-7.33972	0.00569907	Down
SNRPD3	9.0209	8.90775	7.86277	2.34988	1.35803	3.57314	0.00112551	0.282305	-1.82467	0.00596035	Down
SNRPE	2.52353	3.76799	3.09671	1.38656	1.38656	1.38656	0.00836092	0.443073	-1.17438	0.0232781	Down
SNRPG	1.97264	2.10625	2.00609	0.00274517	0.00274517	0.00274517	9.23e-07	0.00135342	-9.52918	0.000154857	Down
SOAT1	2.70073	2.2797	1.88117	0.00274517	0.00274517	0.00274517	0.000643794	0.00120023	-9.70247	0.00454613	Down
SOD1	31.9256	27.3501	41.8236	17.6229	12.2221	13.8112	0.0137264	0.431815	-1.21151	0.0337706	Down
SOD2	14.3933	10.0288	15.254	0.465924	0.606362	0.746801	0.0014634	0.0458484	-4.44698	0.00699844	Down
SPINT1	5.14982	3.61597	4.13824	0.416667	0.519928	0.383943	0.00103158	0.102335	-3.28862	0.00572148	Down
SPP2	0.966936	1.68684	1.87372	0.643241	0.619656	0.59607	0.0324667	0.410595	-1.28421	0.0667243	Down
SPP1	4.03695	2.28388	2.68981	0.00274517	0.00274517	0.00274517	0.00479134	0.000913978	-10.0956	0.0157398	Down
SPR	2.1722	4.99508	3.88549	6.08117	10.2738	8.67664	0.034002	2.26473	1.17934	0.0689356	Up
SRP9	3.88326	4.56361	3.74073	2.00781	0.782163	1.85236	0.00550279	0.380906	-1.39249	0.0175229	Down
SRPK1	0.728765	2.39221	1.76161	0.00274517	0.00274517	0.00274517	0.02854	0.00168672	-9.21157	0.0600258	Down
SRPRA	0.214388	0.534391	0.253681	0.00274517	0.00274517	0.00274517	0.0302409	0.00821531	-6.92747	0.0628176	Down
SSBP1	21.6479	14.3672	19.9292	3.93446	3.61892	4.47866	0.00270196	0.215071	-2.21711	0.0103514	Down
ITPRID2	4.04721	3.67529	2.22427	0.00274517	0.00274517	0.00274517	0.00398611	0.00082796	-10.2382	0.0136694	Down
SSR1	24.2003	14.6025	21.5766	2.99422	0.898278	0.900376	0.00327213	0.0793794	-3.65509	0.0117363	Down
SSR3	3.76133	2.85189	3.52606	0.806608	0.672804	1.01478	0.000926466	0.245993	-2.02331	0.00542755	Down
SSR4	35.2513	23.2406	29.0547	6.44032	2.49024	5.34541	0.00262689	0.163067	-2.61646	0.0101745	Down
ST14	7.28215	4.81636	7.42858	2.46623	1.37257	1.63093	0.00673198	0.28011	-1.83594	0.0202086	Down
STAT3	3.03405	2.99348	3.32013	0.68862	0.443438	0.778322	6.58e-05	0.20437	-2.29075	0.00155531	Down
STIM1	0.763304	1.22794	0.919475	0.00274517	0.00274517	0.00274517	0.0020925	0.00282937	-8.4653	0.00866584	Down
STXBP2	15.7958	13.4467	9.40262	3.72464	0.537139	2.73426	0.00725723	0.181033	-2.46568	0.0212355	Down
SURF1	0.674337	0.415685	0.546499	0.00274517	0.00274517	0.00274517	0.00190263	0.00503234	-7.63456	0.00820582	Down
SURF4	8.94264	7.94446	8.61569	86.0514	125.012	74.9188	0.00463331	11.2138	3.4872	0.0153642	Up
SYT1	12.0247	10.1786	13.7799	4.33407	6.01129	6.15867	0.00553498	0.45866	-1.1245	0.0175752	Down
TAF4B	0.578154	0.478432	0.898096	1.68763	1.68763	1.68763	0.00121363	2.59014	1.37303	0.00629653	Up
TAPBP	2.26747	2.58592	2.43122	0.359361	0.359361	0.359361	2.31e-05	0.147994	-2.75639	0.000860319	Down
TBCA	2.5245	1.40459	2.14743	1.0082	0.721437	0.43467	0.0239967	0.356176	-1.48934	0.0522281	Down
TBCE	1.05295	1.05295	1.05295	13.6775	12.9628	11.1937	9.72e-05	11.9771	3.58221	0.00189785	Up
TMBIM6	0.882287	0.664949	1.16448	0.383679	0.383679	0.383679	0.022808	0.424468	-1.23627	0.0501847	Down
THOP1	3.09496	4.18603	3.07295	9.47843	9.38105	5.37591	0.0298312	2.34069	1.22694	0.0621372	Up
TMPO	1.65948	1.25321	1.72078	0.00274517	0.00274517	0.00274517	0.000463628	0.0017774	-9.13602	0.00381316	Down
TPR	0.619226	0.595285	0.446931	0.00274517	0.00274517	0.00274517	0.000515302	0.00495685	-7.65636	0.00398156	Down
HSP90B1	485.671	523.143	504.536	245.93	256.561	246.945	2.33e-05	0.495216	-1.01387	0.000860319	Down
TSN	8.83205	6.18253	9.89689	3.48388	3.30081	3.76963	0.0126352	0.423673	-1.23898	0.0318371	Down
TTN	1.67299	1.25994	1.84378	8.93845	6.60969	9.21354	0.00139292	5.18384	2.37402	0.00684473	Up
TUBG1	3.64575	3.31764	3.62675	0.461021	0.997476	0.251771	0.000274483	0.161496	-2.63043	0.00290953	Down
UBA1	78.69	129.942	82.3904	196.042	220.254	284.337	0.0117578	2.40749	1.26753	0.0301395	Up
UBE2G1	0.284948	0.342181	0.497809	0.00274517	0.00274517	0.00274517	0.00425158	0.00732088	-7.09377	0.014332	Down
UBE2I	5.69308	6.30387	6.6973	1.96585	1.26764	1.86818	0.000241318	0.2729	-1.87356	0.00273224	Down
UFD1	2.69621	2.47185	2.49422	0.512992	0.564421	1.37099	0.00374579	0.31954	-1.64593	0.0130611	Down
UQCRB	7.60726	5.32525	6.63524	0.61677	0.50599	0.39521	0.000823352	0.077575	-3.68826	0.00518931	Down
UQCRC2	109.877	75.1706	116.021	45.5438	37.0591	23.944	0.010251	0.353896	-1.4986	0.0269761	Down
UQCRFS1	27.5342	18.8773	29.6397	3.10332	2.37543	2.06061	0.00230777	0.0991354	-3.33446	0.00924423	Down
UQCRH	3.60092	2.64631	3.48038	0.00274517	0.00274517	0.00274517	0.000417735	0.000846614	-10.206	0.00363675	Down
VARS1	99.9813	75.1939	98.1827	21.0987	41.8814	27.7919	0.00376522	0.332063	-1.59047	0.0131037	Down
VDAC1	275.775	223.282	275.966	22.3079	16.277	23.729	0.000177353	0.0804026	-3.63661	0.00240977	Down
VDAC2	185.039	139.605	199.746	32.1828	18.546	23.4564	0.00126477	0.141469	-2.82144	0.0064776	Down
VDAC3	105.322	81.0299	115.61	11.1333	6.07713	9.40996	0.000896006	0.0881584	-3.50376	0.00537221	Down
VGF	840.145	365.513	312.895	1045.52	1883.4	2183.49	0.0343088	3.36663	1.75131	0.0693576	Up
WARS1	9.38179	8.31235	9.75078	3.85851	6.09179	3.26924	0.00787172	0.481675	-1.05387	0.0223815	Down
ZNF33A	0.21926	0.217836	0.296771	0.00274517	0.00274517	0.00274517	0.000751461	0.0112221	-6.47751	0.00494873	Down
ZYX	1.00282	3.20408	1.62539	0.00274517	0.00274517	0.00274517	0.0414177	0.00141206	-9.46799	0.080156	Down
PXDN	3.59411	2.30684	3.08028	0.00274517	0.00274517	0.00274517	0.00132713	0.000916971	-10.0908	0.00665906	Down
MOGS	3.2161	3.50556	3.5408	0.448535	0.448535	0.448535	8.54e-06	0.131119	-2.93105	0.00049403	Down
MANF	25.8987	18.3653	24.3075	2.09131	2.30997	2.53492	0.000862751	0.101153	-3.30539	0.00530866	Down
REEP5	7.81121	5.74504	8.16972	4.83697	2.85873	3.01011	0.0204721	0.492766	-1.02103	0.0462389	Down
STAM	5.12636	4.34628	4.9838	2.46773	1.94354	1.89291	0.000845881	0.436081	-1.19733	0.00526243	Down
CCDC6	0.345136	0.658225	0.562231	0.00274517	0.00274517	0.00274517	0.00497411	0.00526032	-7.57063	0.0161702	Down
CUL5	0.348242	0.85153	0.400166	3.63279	3.63279	3.63279	4.17e-05	6.81174	2.76802	0.00122535	Up
AAAS	0.712894	0.948053	0.583163	0.00274517	0.00274517	0.00274517	0.0022169	0.00366984	-8.09007	0.00897427	Down
HMGA2	1.9114	1.13372	1.2487	0.00274517	0.00274517	0.00274517	0.00414278	0.00191799	-9.02619	0.0140355	Down
PABPN1	1.72762	2.73687	1.32391	0.716543	0.716543	0.716543	0.044715	0.371369	-1.42908	0.0846154	Down
SF3A2	0.996349	0.884895	1.63213	3.41674	4.85626	2.27231	0.0401853	3.00148	1.58567	0.0782015	Up
CLPP	2.21446	2.63569	1.79112	0.00274517	0.00274517	0.00274517	0.000819524	0.00124005	-9.65538	0.00518931	Down
SMC1A	0.599826	0.307431	0.317188	0.00274517	0.00274517	0.00274517	0.013389	0.00672592	-7.21605	0.0332009	Down
NAA10	1.52767	2.80126	1.71112	0.00274517	0.00274517	0.00274517	0.00718987	0.00136349	-9.51848	0.0210855	Down
H3C6	6.96392	6.29164	5.5771	0.00274517	0.00274517	0.00274517	9.68e-05	0.0004373	-11.1591	0.00189785	Down
H4C1	1047.89	853.096	1047.37	2514.32	1768.42	2108.9	0.00699203	2.16787	1.11628	0.020762	Up
SLC25A11	29.7376	20.016	29.4445	0.965055	0.965055	0.965055	0.00134544	0.0365561	-4.77375	0.00669632	Down
ULK1	0.913113	0.763629	1.10558	0.00274517	0.00274517	0.00274517	0.000730759	0.00295994	-8.40022	0.00486942	Down
STX7	4.24712	2.89196	4.04727	1.52662	0.56609	1.16871	0.00646548	0.291554	-1.77817	0.0195494	Down
CUL4A	1.87384	1.92821	1.82723	0.45381	0.45381	0.45381	1.06e-06	0.241848	-2.04783	0.000164759	Down
CUL3	2.99925	2.96235	3.38286	1.37907	1.19076	1.00244	0.00037107	0.382288	-1.38727	0.00346661	Down
CUL1	0.42599	0.532807	0.591287	1.87651	1.74649	1.61647	0.000161194	3.38012	1.75707	0.00231264	Up
ATRN	0.712709	0.494415	0.719459	0.00274517	0.00274517	0.00274517	0.000982064	0.00427468	-7.86997	0.00564737	Down
HAT1	2.22641	1.80019	1.53054	40.7553	48.0105	43.3398	3.85e-05	23.7722	4.57121	0.00116544	Up
COPS3	3.36132	4.05125	3.30216	1.77063	2.02093	1.10665	0.00595753	0.457148	-1.12927	0.0185521	Down
API5	7.55722	4.77282	6.36139	0.00274517	0.00274517	0.00274517	0.00151384	0.000440604	-11.1482	0.0071129	Down
PIR	0.592511	1.11633	0.817621	0.00274517	0.00274517	0.00274517	0.00521421	0.00325971	-8.26104	0.0167954	Down
DENR	0.782332	0.838477	0.767593	0.00274517	0.00274517	0.00274517	3.28e-06	0.00344813	-8.17997	0.000280532	Down
KHSRP	10.439	12.341	10.8673	2.67044	5.63328	4.54849	0.00262922	0.381969	-1.38847	0.0101745	Down
CASK	0.50398	0.71811	0.520488	0.00274517	0.00274517	0.00274517	0.00109723	0.00472606	-7.72515	0.00586578	Down
SLC25A12	53.2481	33.898	39.3445	113.791	92.1538	111.738	0.00208673	2.51151	1.32856	0.00865469	Up
PLPP1	0.729012	0.675211	1.18109	0.188705	0.226967	0.150443	0.0141844	0.218973	-2.19118	0.034603	Down
USO1	12.4	12.1191	8.86818	2.15387	7.62551	3.76494	0.0288157	0.405674	-1.30161	0.0604699	Down
RTCA	0.263198	0.903977	0.232762	1.17801	1.17801	1.17801	0.0313579	2.52443	1.33596	0.0648073	Up
EIF3F	17.9319	20.1427	18.7633	2.66564	4.10567	3.83771	3.91e-05	0.186654	-2.42156	0.00116876	Down
EIF3G	2.44781	1.88532	1.91055	0.878155	1.07896	0.886614	0.00434596	0.455456	-1.13461	0.0145313	Down
EIF3H	18.6467	17.5689	18.599	1.14223	8.53689	5.99811	0.00403718	0.286005	-1.80589	0.013744	Down
EIF3I	10.3922	10.7073	9.95255	2.5516	4.09013	2.75388	0.000168225	0.302576	-1.72463	0.00236524	Down
EIF4G3	1.31907	1.81219	1.50439	0.620364	0.620364	0.620364	0.00300631	0.401473	-1.31663	0.0110796	Down
DGAT1	0.755404	0.651026	0.805204	0.00274517	0.00274517	0.00274517	8.56e-05	0.00372373	-8.06904	0.00179017	Down
B4GALT3	0.533427	0.2787	0.51029	0.00274517	0.00274517	0.00274517	0.00574414	0.00622762	-7.3271	0.0180358	Down
EDF1	1.47587	1.05578	1.23971	4.93713	4.93713	4.93713	7.1e-06	3.92733	1.97355	0.000470448	Up
GBF1	3.826	4.44763	3.58004	0.295592	0.295592	0.295592	0.000144391	0.0748104	-3.74062	0.00219628	Down
GPAA1	2.85026	2.18931	2.38018	1.3696	0.782725	1.07679	0.00574683	0.435205	-1.20023	0.0180358	Down
TNFRSF6B	3.66723	4.14492	3.13837	1.79533	1.79533	1.79533	0.00309523	0.491848	-1.02372	0.0112307	Down
NAPG	0.83855	1.07327	0.696357	0.00274517	0.00274517	0.00274517	0.00139788	0.00315758	-8.30696	0.00684817	Down
NAPA	25.5529	16.1624	16.0873	56.7544	71.5217	85.8454	0.0043646	3.70436	1.88922	0.014559	Up
CREG1	4.73791	5.25474	7.97427	2.28669	2.28669	2.28669	0.0210508	0.381817	-1.38905	0.04712	Down
DPM1	11.4139	8.592	11.1106	3.46898	2.77424	3.44037	0.00149896	0.311204	-1.68407	0.00708948	Down
GMPS	4.04042	9.12976	5.11587	0.502612	0.340064	2.2539	0.0383962	0.169341	-2.562	0.0755035	Down
GGH	11.5081	7.54138	9.511	3.2343	2.47549	0.785742	0.0055813	0.22743	-2.1365	0.0176823	Down
PROM1	6.18741	4.448	6.8855	0.917373	1.10083	0.659358	0.00254935	0.152821	-2.71009	0.00995662	Down
FUBP1	39.0196	25.8145	38.5924	4.119	4.6122	3.6258	0.00220158	0.119476	-3.06521	0.00897223	Down
AP1M1	3.42684	2.50068	2.52507	1.14538	1.2956	0.939477	0.00627652	0.399932	-1.32217	0.0191427	Down
FUBP3	0.253506	0.227372	0.198644	0.00274517	0.00274517	0.00274517	0.000145874	0.0121196	-6.36652	0.00219628	Down
H1-10	1.18219	1.22546	1.2925	0.00274517	0.00274517	0.00274517	2.76e-06	0.00222573	-8.81151	0.000272246	Down
P4HA2	0.58827	0.82341	0.592226	0.00274517	0.00274517	0.00274517	0.00102348	0.00410973	-7.92674	0.00569907	Down
PLOD3	4.08656	2.7857	4.18625	0.00274517	0.00274517	0.00274517	0.0012252	0.000744723	-10.391	0.00632159	Down
RNF8	0.83715	0.597926	1.13923	4.34712	3.97932	4.44944	8.82e-05	4.96283	2.31116	0.00182322	Up
UBA3	1.52026	1.20512	1.36358	0.00274517	0.00274517	0.00274517	0.000116553	0.00201409	-8.95566	0.00204842	Down
SPAG9	3.56406	1.55189	2.8912	0.00274517	0.00274517	0.00274517	0.0107518	0.00102852	-9.92521	0.0280805	Down
SYT7	0.548052	0.390012	0.15638	0.00274517	0.00274517	0.00274517	0.0334522	0.00752484	-7.05412	0.0681648	Down
USP14	0.805729	2.15026	1.17615	0.00274517	0.00274517	0.00274517	0.026576	0.00199304	-8.97081	0.0569167	Down
MTA1	0.240205	0.305996	0.211948	0.00274517	0.00274517	0.00274517	0.000853944	0.0108627	-6.52448	0.00528919	Down
ATP6V0D1	14.2043	11.9344	13.2898	4.40106	4.403	5.12394	0.000266711	0.353247	-1.50125	0.00285771	Down
PDLIM1	3.19862	1.85273	2.89359	0.00274517	0.00274517	0.00274517	0.00290085	0.00103658	-9.91396	0.0108473	Down
PDCD5	3.72913	3.71021	4.86133	0.00274517	0.00274517	0.00274517	0.000422043	0.000669518	-10.5446	0.00365164	Down
SYNGR1	0.755051	0.611933	1.03785	0.00274517	0.00274517	0.00274517	0.00308948	0.00342457	-8.18986	0.0112243	Down
HGS	9.80171	9.52074	10.5042	2.57973	5.7947	1.60606	0.00701636	0.334617	-1.57942	0.0208122	Down
FIBP	0.388501	0.345331	0.28344	0.00274517	0.00274517	0.00274517	0.000383825	0.0080957	-6.94863	0.00352718	Down
COX7A2L	3.10924	0.791276	1.98576	0.00274517	0.00274517	0.00274517	0.0429119	0.00139911	-9.48128	0.0820873	Down
TMSB10	2.42156	1.6845	2.1417	0.00274517	0.00274517	0.00274517	0.000636816	0.00131816	-9.56726	0.00454613	Down
BUB3	44.2247	38.0047	40.7359	537.101	309.835	409.761	0.00455201	10.2199	3.35331	0.0151478	Up
DDX21	13.5361	27.9616	11.6337	131.377	320.552	141.188	0.0433702	11.1632	3.48068	0.0827782	Up
VAPB	4.65472	4.72473	5.03599	0.714968	0.870811	0.497639	1.35e-05	0.144527	-2.79059	0.000650901	Down
VAPA	2.50178	1.95943	2.5346	0.620251	0.777799	0.477231	0.00115191	0.268058	-1.89938	0.00605451	Down
GCNT3	0.00274517	0.00274517	0.00274517	3.31263	3.17084	2.91481	1.14e-05	1141.19	10.1563	0.000581507	Up
SRSF11	0.477963	0.629771	0.313244	0.00274517	0.00274517	0.00274517	0.00673379	0.00579567	-7.43081	0.0202086	Down
TRIP13	1.64105	2.04118	0.858419	0.00274517	0.00274517	0.00274517	0.0121598	0.00181373	-9.10682	0.0310284	Down
TRIP10	19.3174	21.7135	21.6323	9.43661	7.46266	5.4887	0.000632472	0.357274	-1.4849	0.00454613	Down
SLC9A3R2	0.605808	0.745513	0.718333	1.41881	1.76245	1.07516	0.0229326	2.05658	1.04025	0.0503102	Up
LONP1	40.8954	59.5746	42.3434	166.612	141.043	156.733	0.000360462	3.25172	1.7012	0.00339712	Up
RAB9A	2.3195	2.74444	3.36905	0.652523	0.652523	0.652523	0.00209888	0.232132	-2.10698	0.00867947	Down
COX5A	27.4111	18.5933	31.9545	6.26778	1.83133	5.39688	0.00661905	0.173117	-2.53018	0.019928	Down
COG1	0.106857	0.088838	0.0766257	0.00274517	0.00274517	0.00274517	0.000556514	0.030242	-5.0473	0.00419549	Down
PEX16	0.234843	0.296227	0.321708	0.00274517	0.00274517	0.00274517	0.000399367	0.0096573	-6.69416	0.00356538	Down
GSTO1	28.4303	21.8612	30.7565	12.787	9.19038	14.7564	0.0090983	0.453234	-1.14167	0.0247911	Down
SLC4A7	2.30098	3.04615	2.58444	0.00274517	0.00274517	0.00274517	0.000262263	0.00103832	-9.91153	0.00283648	Down
EEF1E1	2.57842	4.53033	2.94003	1.02006	0.443928	0.996588	0.0157959	0.244863	-2.02995	0.0378884	Down
SCAMP1	8.0621	4.91174	6.64631	2.22843	3.17746	1.27941	0.0154014	0.340737	-1.55327	0.0370794	Down
TECR	18.4329	18.2683	21.076	2.95564	2.35904	0.951047	9.37e-05	0.108446	-3.20495	0.00189596	Down
VPS4B	10.11	5.39983	5.15436	0.648728	0.30802	0.478374	0.0165725	0.0694498	-3.84789	0.0394931	Down
MPDU1	2.5314	2.11077	2.91738	0.911165	0.911165	0.911165	0.00230517	0.361595	-1.46755	0.00924423	Down
BAG2	1.882	3.89687	2.21932	0.691495	0.691495	0.691495	0.0338855	0.259369	-1.94692	0.068749	Down
ATP6V1G1	6.58954	5.31011	7.13217	2.48323	2.22822	2.43918	0.00191575	0.37572	-1.41227	0.00823364	Down
ATP5MF	18.6711	14.236	20.637	0.644588	0.555424	0.823544	0.000821183	0.0377923	-4.72576	0.00518931	Down
ATP5MJ	3.04745	3.47606	2.75939	0.898409	0.898409	0.898409	0.000457197	0.290343	-1.78417	0.0037902	Down
AKAP12	49.0402	37.2986	39.4445	9.12068	9.18765	9.37141	0.000823549	0.220059	-2.18404	0.00518931	Down
PDIA4	215.368	183.697	179.02	49.1072	57.2618	56.5652	0.000293603	0.281852	-1.82699	0.00300222	Down
NUP155	1.19127	2.55294	1.30832	6.66837	4.79527	5.49333	0.00474994	3.35614	1.7468	0.0156341	Up
SEC24C	1.46328	2.1892	1.89514	0.693544	0.976068	0.834806	0.0109245	0.451439	-1.1474	0.0284179	Down
HS2ST1	1.3719	0.892284	0.981474	0.00274517	0.00274517	0.00274517	0.00184612	0.0025374	-8.62243	0.008061	Down
KIAA0040	1.12875	1.12136	1.47527	5.84785	3.17506	4.41452	0.014318	3.60701	1.8508	0.0348892	Up
MLEC	8.60765	5.93386	7.30206	2.34283	1.61912	2.24234	0.00292241	0.284033	-1.81587	0.0108845	Down
BCLAF1	1.08251	1.23783	1.137	0.00274517	0.00274517	0.00274517	1.46e-05	0.00238204	-8.71359	0.000682458	Down
TM9SF4	4.96823	3.86003	10.3391	22.5464	14.5236	14.3141	0.0332759	2.68081	1.42267	0.0679288	Up
SNX17	0.576459	0.523547	0.706379	0.00274517	0.00274517	0.00274517	0.000383417	0.00455912	-7.77703	0.00352718	Down
SPCS2	4.11576	4.65513	5.66449	0.523828	0.523828	0.523828	0.000700133	0.108863	-3.19941	0.00473755	Down
TOMM70	5.82257	5.80104	6.21302	2.54405	1.12308	2.20914	0.000890966	0.32945	-1.60187	0.00537221	Down
WDR1	47.2311	71.1361	43.6291	19.8762	33.9607	21.6636	0.0410564	0.466063	-1.1014	0.0796211	Down
THRAP3	6.92904	6.45991	8.12864	0.00274517	0.00274517	0.00274517	0.000134064	0.000382735	-11.3514	0.00217912	Down
RCE1	0.483586	0.913722	1.00701	0.00274517	0.00274517	0.00274517	0.00773402	0.00342531	-8.18955	0.0221597	Down
HNRNPDL	18.4215	22.0293	17.4198	5.35124	5.83499	3.60209	0.000764855	0.255541	-1.96837	0.00501346	Down
GNPDA1	1.6582	1.41445	1.70767	0.00274517	0.00274517	0.00274517	6.19e-05	0.0017228	-9.18103	0.00150713	Down
TOM1L1	0.515872	0.454908	0.593756	0.00274517	0.00274517	0.00274517	0.000207575	0.00526387	-7.56966	0.00262929	Down
SMC4	0.899946	1.60566	1.03086	0.00274517	0.00274517	0.00274517	0.00559386	0.00232874	-8.74624	0.0176823	Down
GJC1	0.555409	0.422062	0.371632	0.00274517	0.00274517	0.00274517	0.00123188	0.00610444	-7.35593	0.00634443	Down
UBA2	0.568692	2.26982	1.49932	0.00274517	0.00274517	0.00274517	0.0426205	0.00189853	-9.0409	0.0820219	Down
FARSB	14.6986	18.9621	13.1472	4.17414	9.75947	3.24988	0.0209964	0.367106	-1.44573	0.0470827	Down
DNM1L	2.75102	5.29651	2.94781	0.693718	1.61727	0.42511	0.0369292	0.248842	-2.0067	0.0734924	Down
SCAMP3	6.08493	4.17694	5.7361	2.83469	2.34499	1.8437	0.0101532	0.439017	-1.18765	0.0268741	Down
HUWE1	2.54723	5.79185	2.22789	22.2388	16.1205	20.7889	0.00171936	5.59745	2.48477	0.00772338	Up
ARPC5	3.22627	4.95667	4.68922	2.0398	1.0198	1.76766	0.0122761	0.375015	-1.41498	0.0311556	Down
ARPC3	1.93572	1.75673	1.40702	0.506892	0.70834	0.305444	0.00354667	0.298203	-1.74563	0.012451	Down
ACTR3	17.8388	27.0279	25.1106	10.3246	10.8912	9.50282	0.00982199	0.43898	-1.18777	0.0262293	Down
TSPAN3	0.54444	0.304446	0.444762	0.00274517	0.00274517	0.00274517	0.00353483	0.00636613	-7.29537	0.0124287	Down
PPIF	1.97862	2.94565	2.53416	0.00274517	0.00274517	0.00274517	0.000894892	0.00110419	-9.8228	0.00537221	Down
PREB	2.15807	2.30884	1.90651	0.00274517	0.00274517	0.00274517	5.5e-05	0.00129217	-9.59599	0.00144593	Down
ACTR1A	5.79465	6.72662	5.70771	2.04133	3.82605	2.34185	0.0064646	0.45034	-1.15091	0.0195494	Down
PDIA6	88.1135	65.6615	94.7115	38.8694	25.8497	32.4113	0.00618581	0.390888	-1.35517	0.0189896	Down
BCAP31	23.712	16.3738	26.1305	4.84076	1.9707	3.47664	0.00361943	0.155371	-2.68621	0.0126748	Down
RBM12	1.33197	2.00482	1.43201	0.00274517	0.00274517	0.00274517	0.00163202	0.00172696	-9.17755	0.00752461	Down
G3BP1	11.6937	15.5324	11.2701	30.1349	19.6149	29.5934	0.0208168	2.06107	1.04339	0.0468294	Up
LPCAT3	4.69891	3.79289	5.40036	0.582488	0.582488	0.582488	0.000960871	0.125788	-2.99094	0.00556492	Down
ALYREF	5.36966	4.37848	5.51752	2.44577	1.65899	2.07455	0.00202597	0.404785	-1.30477	0.00851572	Down
ALG3	0.477822	0.387946	0.566631	0.00274517	0.00274517	0.00274517	0.000774393	0.00574946	-7.44236	0.00504428	Down
PSME3	22.0409	19.9884	19.4368	4.62582	4.18018	6.6975	0.000158951	0.252229	-1.98719	0.00229789	Down
NUTF2	9.35277	7.78849	10.2203	4.22248	2.27815	2.12827	0.00311659	0.315366	-1.6649	0.0112791	Down
MPZL2	1.15996	0.385848	1.09184	0.00274517	0.00274517	0.00274517	0.0239752	0.0031223	-8.32318	0.0522217	Down
EIF1	1.43056	2.49085	0.885545	0.00274517	0.00274517	0.00274517	0.02743	0.00171325	-9.18905	0.0583017	Down
FLOT1	5.24158	4.48513	4.97284	2.12402	1.41092	1.74309	0.000485532	0.359061	-1.4777	0.00387874	Down
DDX39A	0.912777	1.44612	1.24692	0.00274517	0.00274517	0.00274517	0.00152532	0.00228396	-8.77425	0.00713678	Down
PSMD14	8.03773	11.7916	7.79015	2.64725	3.54899	2.83348	0.0094312	0.326933	-1.61293	0.0254272	Down
MFSD10	2.77819	2.29428	2.5927	0.5662	0.5662	0.5662	0.000146443	0.2216	-2.17397	0.00219628	Down
HNRNPR	70.1421	66.5755	83.5449	32.7787	25.4148	35.757	0.00218682	0.426539	-1.22925	0.00892503	Down
CALCOCO2	1.34076	2.10953	1.61715	4.98967	2.59731	4.08481	0.0397706	2.30329	1.2037	0.0775016	Up
GPHN	3.09708	2.42729	3.71347	0.00274517	0.00274517	0.00274517	0.00115927	0.000891499	-10.1315	0.00607387	Down
RIDA	3.51544	1.778	3.63547	0.00274517	0.00274517	0.00274517	0.00773546	0.000922343	-10.0824	0.0221597	Down
SF3B4	4.58861	3.85477	3.46959	1.36554	0.774419	1.59073	0.00261881	0.313162	-1.67502	0.0101745	Down
ZMPSTE24	12.5463	11.403	11.1049	5.75172	5.79824	5.9053	0.000185665	0.497952	-1.00592	0.00244311	Down
SIGMAR1	2.78301	2.02747	2.60818	0.00274517	0.00274517	0.00274517	0.000414341	0.00111011	-9.81508	0.00361841	Down
SF3A1	6.50518	6.16691	6.18516	1.80402	0.392138	1.16654	0.000257649	0.178324	-2.48743	0.00281572	Down
TCIRG1	0.395259	0.249569	0.446381	0.00274517	0.00274517	0.00274517	0.00360467	0.00754716	-7.04985	0.0126388	Down
SMYD5	13.7827	10.0573	14.9425	48.7175	31.0209	37.8672	0.00802541	3.03244	1.60048	0.0227037	Up
AKR1A1	5.10823	8.94586	7.22749	3.14137	2.88813	2.72425	0.0201146	0.41133	-1.28163	0.0456515	Down
EMC8	1.35565	1.35565	1.35565	7.11829	5.74956	6.05903	0.000280732	4.65382	2.21842	0.00294559	Up
NPM3	8.77796	7.51807	6.98282	2.28433	0.478804	5.27623	0.0274292	0.345351	-1.53387	0.0583017	Down
HMG20B	24.6706	15.8979	26.2107	5.95692	4.90036	5.28421	0.00637859	0.241714	-2.04862	0.01937	Down
BPNT1	5.62081	5.48247	7.11364	1.69019	1.6934	1.4998	0.00107553	0.268069	-1.89932	0.00584989	Down
NDRG1	79.0815	64.7936	76.3458	13.8813	19.9737	37.3221	0.00387403	0.323208	-1.62947	0.0133995	Down
CDIPT	0.893436	0.830346	1.00448	0.315102	0.315102	0.315102	0.000307597	0.346487	-1.52913	0.00309701	Down
PGRMC2	15.3512	14.2232	19.2061	3.19149	2.65893	2.11871	0.000906549	0.163367	-2.61381	0.0053892	Down
LYPLA1	0.565781	1.38045	1.58016	0.00274517	0.00274517	0.00274517	0.0194363	0.00233539	-8.74212	0.0445434	Down
TIMM17A	3.06239	1.80718	2.82031	0.00274517	0.00274517	0.00274517	0.00264014	0.00107096	-9.86688	0.0101784	Down
TOMM40	38.6607	28.786	41.42	12.6981	10.0422	8.9196	0.00298875	0.290814	-1.78183	0.0110529	Down
ECI2	0.698472	0.598573	0.812817	0.00274517	0.00274517	0.00274517	0.000347319	0.00390334	-8.00107	0.00331072	Down
ATP5PD	82.5858	53.6628	76.0966	27.2961	26.8992	19.2332	0.00716725	0.345798	-1.532	0.0210855	Down
UBE2E3	9.1955	7.17657	9.66751	3.18686	2.87096	3.02891	0.00182915	0.348958	-1.51887	0.00804942	Down
SLC9A6	0.399773	0.341562	0.461343	0.00274517	0.00274517	0.00274517	0.000324981	0.00684765	-7.19017	0.0031621	Down
EIF3M	28.7179	24.8121	24.8871	11.9027	13.0015	7.74756	0.00175756	0.416386	-1.26401	0.00785289	Down
SYNCRIP	40.905	45.1208	27.8753	7.54722	11.9292	13.0545	0.00764255	0.285606	-1.8079	0.0219968	Down
CARM1	1.89369	4.61334	2.32802	0.641875	0.537597	0.589736	0.0492923	0.200249	-2.32014	0.0917947	Down
MYBBP1A	4.94213	6.53964	5.33538	1.17685	1.60954	0.744169	0.00121797	0.209938	-2.25197	0.00630741	Down
CIB1	6.29223	4.15384	7.4345	2.58135	1.63307	1.93404	0.0174617	0.343863	-1.5401	0.0409186	Down
HYOU1	94.1108	127.454	97.9216	22.9013	30.6022	22.1637	0.00171491	0.23684	-2.07802	0.00771571	Down
PROCR	1.19946	1.0241	1.2742	0.00274517	0.00274517	0.00274517	9.63e-05	0.00235452	-8.73035	0.00189785	Down
ARL6IP5	4.54625	2.9894	4.22527	0.475799	1.61493	0.524931	0.00719846	0.222403	-2.16875	0.0210855	Down
ARPC1A	0.594952	0.714288	0.650143	0.00274517	0.00274517	0.00274517	4.65e-05	0.00420312	-7.89432	0.00126069	Down
SPTLC1	2.48419	4.55507	3.6413	0.662778	0.854547	0.758662	0.00962028	0.213096	-2.23042	0.0258625	Down
CCT4	241.433	272.36	235.758	1298.9	1323.89	1547.54	0.000139743	5.56377	2.47606	0.00219628	Up
NPC2	9.43364	9.14068	9.19853	2.41752	1.44186	1.74382	1.65e-05	0.201751	-2.30935	0.000750404	Down
PRPF8	21.4312	32.7369	18.4363	5.50636	10.167	8.19641	0.0235192	0.328765	-1.60487	0.0514677	Down
STAMBP	28.2444	19.8991	32.3825	1.38157	1.10315	1.60319	0.00227019	0.050765	-4.30002	0.00913271	Down
ATP5MG	10.9234	8.29812	13.0276	1.78514	1.28996	1.2865	0.00251737	0.135247	-2.88634	0.00984538	Down
IGF2BP1	1.97813	1.69451	1.85335	8.63232	5.87826	4.5727	0.0196381	3.45337	1.788	0.0448668	Up
IGF2BP3	1.89002	1.89002	1.89002	0.694348	0.623198	0.765499	8.29e-06	0.367376	-1.44467	0.00049403	Down
MTX2	2.89702	3.05669	3.17274	0.00274517	0.00274517	0.00274517	2.86e-06	0.00090238	-10.114	0.000272246	Down
SPINT2	9.9702	8.00729	9.9714	4.1784	4.59213	4.63056	0.00193718	0.479485	-1.06044	0.00827865	Down
KHDRBS1	3.41218	4.49198	3.38491	0.456368	0.520924	1.29524	0.00268607	0.201304	-2.31255	0.0103045	Down
CELF1	0.557276	0.702476	0.463783	0.00274517	0.00274517	0.00274517	0.00118632	0.00477827	-7.70929	0.00619287	Down
EBP	7.36759	4.9942	7.20178	0.00274517	0.00274517	0.00274517	0.00104076	0.000420962	-11.214	0.00574972	Down
CCT8	251.105	268.012	236.767	107.633	140.491	95.5485	0.00105468	0.454664	-1.13713	0.00579248	Down
CNPY3	7.45084	4.99645	5.78377	0.434232	0.434232	0.434232	0.0014583	0.0714548	-3.80682	0.00698591	Down
SLC12A7	3.27588	2.67431	2.91497	21.1367	8.76188	22.3919	0.0292284	5.89843	2.56033	0.0610625	Up
OGA	2.95214	7.54673	3.8412	53.6494	63.8446	58.4195	7.9e-05	12.2673	3.61674	0.00174434	Up
NUDC	38.9803	32.0154	39.0859	8.31488	17.2421	20.9913	0.00875931	0.422852	-1.24177	0.0240304	Down
HSPH1	79.9935	102.087	84.2619	43.5152	50.7891	33.144	0.00548272	0.478514	-1.06337	0.0174999	Down
PGRMC1	10.6697	10.4541	12.7356	2.9453	3.4858	2.4048	0.000458275	0.260959	-1.9381	0.0037902	Down
WDR3	0.110389	0.364046	0.17825	0.00274517	0.00274517	0.00274517	0.0471839	0.0126179	-6.30838	0.0885132	Down
JTB	1.71904	1.13015	1.3348	3.18516	3.18516	3.18516	0.000487666	2.28382	1.19145	0.00388475	Up
TCERG1	0.358382	0.653026	0.531476	0.00274517	0.00274517	0.00274517	0.00392121	0.00533775	-7.54955	0.0135292	Down
MAGED2	0.451779	1.25726	0.70883	0.00274517	0.00274517	0.00274517	0.0277501	0.0034061	-8.19766	0.0588043	Down
RNPS1	0.630025	0.696918	0.607277	0.00274517	0.00274517	0.00274517	1.83e-05	0.0042578	-7.87568	0.000791116	Down
PRDX3	61.2397	86.4336	65.6861	6.63424	9.05594	7.46874	0.00124382	0.108544	-3.20365	0.00639421	Down
AFG3L2	10.4496	9.79694	13.5051	0.734106	0.734106	0.734106	0.000774939	0.0652507	-3.93786	0.00504428	Down
SF3A3	5.62753	5.55363	5.95802	0.576633	0.576633	0.576633	2.05e-06	0.100932	-3.30854	0.000250806	Down
CBX1	0.547146	0.371441	0.542038	0.00274517	0.00274517	0.00274517	0.0011066	0.00563836	-7.47051	0.00589347	Down
SEC61B	10.7155	8.04219	12.1634	1.78472	6.02423	3.90447	0.0203917	0.378817	-1.40043	0.0461314	Down
PDIA5	0.801429	1.10173	0.328979	0.00274517	0.00274517	0.00274517	0.0300465	0.00368953	-8.08235	0.0624931	Down
OS9	0.245655	0.577999	0.746463	0.00274517	0.00274517	0.00274517	0.0240438	0.00524517	-7.5748	0.0522901	Down
LMAN2	21.932	15.7926	19.9398	4.05604	2.54738	4.65278	0.00127281	0.195202	-2.35696	0.00648397	Down
ERP29	52.7364	38.4213	58.2002	3.80621	1.90186	4.00351	0.00142751	0.0650222	-3.94292	0.00691049	Down
STIP1	88.7235	81.6884	77.5	32.056	38.4428	33.8725	0.00022566	0.421002	-1.2481	0.00269615	Down
EBNA1BP2	0.259669	1.2554	0.974931	1.84856	1.57217	2.12495	0.0389524	2.22717	1.15521	0.0761755	Up
CKAP4	58.0206	45.9668	58.7738	8.80745	6.68247	10.9451	0.000465119	0.162416	-2.62224	0.00381316	Down
TMED10	109.77	78.2321	121.047	63.3009	37.1788	42.1043	0.0213582	0.461364	-1.11602	0.0476661	Down
ADIRF	1.28185	0.824556	1.05673	0.00274517	0.00274517	0.00274517	0.00134545	0.0026036	-8.58528	0.00669632	Down
IMMT	17.4035	13.9161	15.0684	0.660104	0.272204	1.09383	0.000149178	0.0436781	-4.51694	0.00219628	Down
SLC38A3	0.178415	0.0987139	0.155674	0.00274517	0.00274517	0.00274517	0.00395357	0.0190283	-5.71571	0.013591	Down
SF3B2	12.3162	10.8918	13.8807	3.5534	2.0974	4.15429	0.0010039	0.264368	-1.91938	0.00565724	Down
ILVBL	5.74221	5.28717	5.67947	1.46006	0.690927	1.07549	6.96e-05	0.1931	-2.37258	0.0016038	Down
TMED1	1.47186	2.11677	2.44239	0.393214	0.277739	0.505162	0.00522435	0.195011	-2.35837	0.0168088	Down
CPSF6	0.75199	0.917394	0.85352	0.00274517	0.00274517	0.00274517	6.4e-05	0.0032643	-8.25901	0.00153726	Down
RER1	11.2074	6.43881	9.92716	3.97874	4.76596	4.37235	0.0288471	0.475714	-1.07183	0.0604907	Down
WDR5	1.27572	0.914611	1.30048	0.00274517	0.00274517	0.00274517	0.000741	0.0023592	-8.72748	0.00490281	Down
HIBADH	2.3441	2.90781	3.42868	1.24964	0.88681	1.61248	0.0120333	0.431875	-1.21131	0.0307336	Down
CIT	0.126956	0.491938	0.0470078	1.73276	1.07343	1.08165	0.0140774	5.83844	2.54558	0.0344347	Up
PWP1	0.272442	0.424043	0.278517	2.29316	2.29316	2.29316	2.4e-06	7.05588	2.81883	0.000272246	Up
CDC37	21.0351	27.8999	22.2381	12.1794	9.84131	5.3909	0.00738527	0.38514	-1.37654	0.0214983	Down
CORO1A	1.24321	0.821304	1.61324	0.344792	0.344792	0.344792	0.0182793	0.281252	-1.83007	0.0423755	Down
ERLIN2	15.5655	14.2735	15.4555	0.956107	0.339276	2.19124	3.42e-05	0.0769766	-3.69944	0.00106886	Down
PLPBP	0.316315	0.455571	0.2954	0.00274517	0.00274517	0.00274517	0.00216577	0.00771633	-7.01787	0.00886483	Down
SEC63	1.60195	1.36345	1.60924	0.00274517	0.00274517	0.00274517	4.66e-05	0.00180025	-9.11758	0.00126069	Down
DCTN3	0.580265	1.17833	0.798074	0.00274517	0.00274517	0.00274517	0.00827361	0.0032212	-8.27819	0.0230579	Down
CHP1	4.52329	3.08376	4.8754	0.49246	0.67926	1.41278	0.00585555	0.20705	-2.27195	0.0183361	Down
SNF8	0.626641	0.474002	0.533984	0.00274517	0.00274517	0.00274517	0.000258246	0.00503816	-7.63289	0.00281572	Down
LYPLA2	0.378639	0.669064	0.394665	0.00274517	0.00274517	0.00274517	0.00712024	0.00570972	-7.45236	0.0210096	Down
PHB2	149.375	132.558	194.13	28.9219	18.0119	27.5188	0.0020115	0.156392	-2.67676	0.00849301	Down
U2AF2	5.81226	8.33645	6.29596	3.0389	2.20479	1.6576	0.00660677	0.337559	-1.56679	0.0199124	Down
TWF2	12.4323	11.8177	13.6989	1.63541	3.13108	1.65753	0.000144885	0.16928	-2.56251	0.00219628	Down
GABARAPL2	0.497855	0.527139	0.472149	0.00274517	0.00274517	0.00274517	6.25e-06	0.00550083	-7.50614	0.000450985	Down
XRN2	3.14732	2.63445	3.47468	9.99061	7.03336	8.18221	0.00402385	2.7231	1.44525	0.0137422	Up
COPZ1	8.7358	5.57201	6.60625	0.653902	0.75196	0.850018	0.00263237	0.107864	-3.21271	0.0101745	Down
COPG1	69.4815	77.4542	71.8377	20.4133	22.8269	21.7964	3.17e-05	0.297278	-1.75011	0.00105332	Down
PUF60	2.06693	3.81791	2.51027	0.00274517	0.00274517	0.00274517	0.00600957	0.000980991	-9.99347	0.0186317	Down
SCAF8	0.603622	0.810972	0.625891	0.00274517	0.00274517	0.00274517	0.000499753	0.00403606	-7.95284	0.00392553	Down
SEC31A	2.16168	3.49289	2.19262	4.43218	6.55172	5.18851	0.02171	2.06092	1.04329	0.0481262	Up
ENPP4	3.69306	2.47563	3.50913	1.1404	0.639194	1.66501	0.0124425	0.355927	-1.49035	0.0314927	Down
CCT5	128.945	156.574	128.061	45.351	70.4475	57.9304	0.00250516	0.42006	-1.25133	0.00982498	Down
ACIN1	0.361281	0.705973	0.437314	1.20216	1.30098	1.782	0.0110802	2.84809	1.50999	0.028712	Up
SNRNP200	18.4397	26.3129	17.5674	9.47673	11.0744	8.70949	0.0184039	0.469522	-1.09073	0.0425941	Down
ENDOD1	5.37084	3.32836	5.66095	0.857727	0.951132	0.764322	0.00593062	0.179189	-2.48045	0.0185093	Down
EMC1	3.06801	2.30114	3.06668	0.00274517	0.00274517	0.00274517	0.000388287	0.000976255	-10.0005	0.00353353	Down
ERP44	116.718	80.6438	98.6526	196.781	163.377	243.593	0.0158048	2.0396	1.02828	0.0378884	Up
SWAP70	0.463394	0.540753	0.393794	0.00274517	0.00274517	0.00274517	0.00040018	0.00589118	-7.40723	0.00356538	Down
MRPS27	2.78966	3.94195	2.17837	0.00274517	0.00274517	0.00274517	0.00456687	0.000924303	-10.0793	0.0151618	Down
WDR43	0.985357	1.32057	0.909967	0.00274517	0.00274517	0.00274517	0.00106355	0.00256088	-8.60915	0.00581387	Down
EFR3A	0.206879	0.627259	0.44713	2.10387	2.73709	4.18471	0.0147052	7.04433	2.81646	0.0355861	Up
METAP1	2.62902	3.99506	1.68922	0.822661	1.11817	0.52715	0.0478046	0.296872	-1.75209	0.0895579	Down
SEPTIN8	0.25322	0.520387	0.447497	0.00274517	0.00274517	0.00274517	0.00712794	0.00674432	-7.21211	0.0210102	Down
GANAB	194.575	168.731	192.791	54.3386	65.6813	46.4821	0.000204847	0.299412	-1.7398	0.00260647	Down
FAF2	4.87318	5.87747	4.86676	0.386063	1.44694	0.9165	0.000702967	0.176053	-2.50591	0.00474039	Down
PMPCA	3.32951	6.27521	3.9273	18.8531	15.0633	13.2277	0.00401485	3.48389	1.8007	0.0137345	Up
EXOC6B	0.150752	0.256481	0.170055	0.398473	0.398473	0.398473	0.00317243	2.07075	1.05015	0.0114078	Up
DNAJC9	1.18241	0.400404	1.2037	0.00274517	0.00274517	0.00274517	0.024804	0.00295549	-8.40239	0.0535705	Down
COBL	0.00274517	0.00274517	0.00274517	5.04758	1.208	4.04871	0.0405754	1251.2	10.2891	0.0788387	Up
SCFD1	0.865906	1.1638	0.852895	0.177109	0.177109	0.177109	0.0015163	0.184322	-2.4397	0.0071129	Down
EXOC7	0.797021	0.483689	0.866202	0.00274517	0.00274517	0.00274517	0.00374832	0.00383599	-8.02619	0.0130611	Down
CUX2	26.9934	8.03125	9.92673	90.3663	106.468	100.25	0.000387654	6.609	2.72443	0.00353353	Up
DNAJC16	0.602758	0.950447	0.833287	0.00274517	0.00274517	0.00274517	0.00148478	0.00345089	-8.17881	0.00706464	Down
ESYT1	23.2283	20.5845	24.0396	7.53829	7.12144	10.867	0.000867286	0.37621	-1.41039	0.00532491	Down
LARS2	1.58701	0.895008	1.32142	0.00274517	0.00274517	0.00274517	0.00328949	0.00216528	-8.85123	0.0117498	Down
TRAM1	6.25667	6.1837	7.31605	1.23242	0.951367	0.670315	0.000147826	0.144464	-2.79121	0.00219628	Down
CAPN7	0.157462	0.244537	0.124074	0.00274517	0.00274517	0.00274517	0.00860313	0.0156547	-5.99726	0.0237345	Down
SEC11A	14.2437	10.6294	13.742	7.13302	2.67664	5.63007	0.0111042	0.399836	-1.32252	0.028712	Down
SEC61G	2.82481	1.89685	2.72765	0.00274517	0.00274517	0.00274517	0.00108767	0.00110554	-9.82103	0.00585926	Down
DAAM2	2.25207	1.86178	2.03041	10.3968	15.287	10.4546	0.00353592	5.88165	2.55622	0.0124287	Up
TNPO3	0.555622	2.844	0.401949	8.37158	6.24883	7.09695	0.0039796	5.71273	2.51418	0.0136638	Up
WBP2	2.15574	1.99287	2.5282	0.718452	0.718452	0.718452	0.000681665	0.322812	-1.63123	0.0046555	Down
DDAH2	13.0108	6.92065	9.48182	272.518	176.208	215.169	0.00165207	22.5713	4.49642	0.00757852	Up
DDAH1	0.59915	0.34813	0.54595	0.00274517	0.00274517	0.00274517	0.00292016	0.00551524	-7.50236	0.0108845	Down
HEBP2	1.04128	0.798186	0.995442	0.00274517	0.00274517	0.00274517	0.000225941	0.00290504	-8.42723	0.00269615	Down
NUP62	0.799434	1.04645	0.868653	0.00274517	0.00274517	0.00274517	0.000254018	0.00303386	-8.36463	0.00281235	Down
SLC7A11	1.72255	1.37213	1.58594	0.456632	0.855962	0.374644	0.00520877	0.360474	-1.47203	0.0167954	Down
CEMIP2	0.632154	0.558941	0.789297	0.00274517	0.00274517	0.00274517	0.00063885	0.00415853	-7.90971	0.00454613	Down
SHPK	0.425763	1.22092	0.986398	0.00274517	0.00274517	0.00274517	0.0206696	0.00312771	-8.32068	0.0466476	Down
SDF2L1	2.39285	1.52962	0.967529	0.00274517	0.00274517	0.00274517	0.0171639	0.00168416	-9.21376	0.0403215	Down
MTCH1	0.353757	0.252595	0.458333	0.00274517	0.00274517	0.00274517	0.00405548	0.00773518	-7.01435	0.013773	Down
MTCH2	37.1481	31.0168	42.6915	3.31709	6.45758	2.57838	0.00078068	0.111433	-3.16575	0.00506991	Down
EML2	3.2729	2.73108	3.31339	0.698985	0.619043	0.778927	0.000239298	0.225059	-2.15163	0.00273224	Down
HYPK	0.510152	0.510152	0.510152	1.86395	1.30959	1.59716	0.00251462	3.11718	1.64024	0.00984538	Up
SUN2	1.14821	1.64999	1.33321	0.00274517	0.00274517	0.00274517	0.000719335	0.0019934	-8.97056	0.00481612	Down
PGLS	3.8383	4.11205	5.27323	0.893968	1.55211	1.19194	0.00262951	0.275116	-1.86189	0.0101745	Down
ARIH1	0.165234	0.177882	0.152587	0.543676	0.573349	0.514002	3.46e-05	3.29033	1.71823	0.00107002	Up
FBXL2	2.10804	2.27727	2.38963	5.5851	5.05977	4.6831	0.000482266	2.26245	1.17789	0.00387466	Up
TXN2	0.718428	0.464988	0.699707	0.00274517	0.00274517	0.00274517	0.00155759	0.00437333	-7.83705	0.00726332	Down
HECTD1	2.47056	4.84029	2.96827	29.5544	24.1757	25.2866	0.000215213	7.6871	2.94244	0.00263122	Up
ARMC8	2.64084	2.42855	2.85828	6.12691	6.76471	7.91172	0.00132597	2.62415	1.39185	0.00665906	Up
SUMF2	3.02689	2.52653	3.72008	0.00274517	0.00274517	0.00274517	0.000871434	0.000888071	-10.137	0.00533764	Down
MTHFD1L	8.82912	20.4635	15.0599	29.0842	26.3905	36.9686	0.0256416	2.08429	1.05955	0.0550413	Up
NDUFAF3	0.622845	0.786144	0.896419	0.00274517	0.00274517	0.00274517	0.000648713	0.00357226	-8.12895	0.00454923	Down
ATL3	4.97303	4.41576	3.47017	1.43038	2.29901	2.04708	0.00974054	0.449218	-1.15451	0.0260613	Down
PTPN23	0.786727	1.00201	0.806804	0.00274517	0.00274517	0.00274517	0.000231164	0.00317295	-8.29996	0.00271981	Down
TKFC	2.22061	2.35745	2.47527	0.531757	0.750056	0.391974	0.000148581	0.237304	-2.07519	0.00219628	Down
TOR1AIP1	3.95581	3.08588	4.30393	0.00274517	0.00274517	0.00274517	0.000476772	0.000725877	-10.428	0.0038676	Down
RSL1D1	13.7711	13.5419	11.3915	2.94987	4.33018	2.55454	0.000491392	0.254095	-1.97656	0.00390337	Down
B3GAT3	0.677069	0.45032	0.631618	0.00274517	0.00274517	0.00274517	0.00108637	0.00468192	-7.73869	0.00585926	Down
VPS33B	1.64302	1.5377	2.07783	0.00274517	0.00274517	0.00274517	0.000450505	0.00156612	-9.31859	0.00377834	Down
SLC17A5	0.416082	0.37111	0.524268	0.00274517	0.00274517	0.00274517	0.000669399	0.00627966	-7.3151	0.00462494	Down
TIMM13	31.0824	25.5088	45.0641	250.726	137.377	200.287	0.0082056	5.78809	2.53309	0.0229822	Up
TBL2	0.281765	0.508208	0.297671	0.00274517	0.00274517	0.00274517	0.00786981	0.00757189	-7.04513	0.0223815	Down
PABPC1	25.3179	36.3693	26.7321	10.7469	11.8384	13.9772	0.00863377	0.413513	-1.274	0.0237345	Down
PPA2	7.81843	11.5082	8.77146	0.701501	0.587538	1.18263	0.00159119	0.0879658	-3.50691	0.00738356	Down
GHITM	1.33462	0.929617	1.4849	0.00274517	0.00274517	0.00274517	0.00167408	0.00219664	-8.83048	0.00761733	Down
UQCRQ	1.83767	1.20669	1.42762	0.00274517	0.00274517	0.00274517	0.00129343	0.00184158	-9.08484	0.00656522	Down
CACYBP	28.3533	30.9868	26.4019	8.25517	12.9603	9.406	0.000695707	0.357135	-1.48546	0.00472543	Down
ARFIP1	4.06377	3.89587	2.45629	0.757068	0.83448	0.911891	0.00674292	0.240347	-2.05681	0.0202144	Down
NFU1	0.52335	0.571805	0.50339	0.00274517	0.00274517	0.00274517	1.28e-05	0.00515189	-7.60068	0.000631964	Down
TMEM97	1.75913	1.25643	2.2509	0.00274517	0.00274517	0.00274517	0.00364228	0.00156376	-9.32076	0.0127389	Down
TOR1B	0.162108	0.334598	0.243352	0.00274517	0.00274517	0.00274517	0.00806541	0.0111282	-6.48964	0.0227388	Down
MCAT	0.420916	0.521729	0.52154	0.00274517	0.00274517	0.00274517	0.000133128	0.00562465	-7.47402	0.00217711	Down
MAT2B	0.419302	0.348044	0.309589	0.00274517	0.00274517	0.00274517	0.000376857	0.00764719	-7.03085	0.00350901	Down
EML4	1.16448	1.41214	0.740731	0.375622	0.375622	0.375622	0.0203893	0.339689	-1.55771	0.0461314	Down
NKIRAS2	1.26095	0.434243	0.62038	0.00274517	0.00274517	0.00274517	0.0372287	0.00355657	-8.1353	0.0738272	Down
CDH19	1.25899	1.0639	1.29044	3.08359	2.35223	2.53125	0.00328998	2.20491	1.14072	0.0117498	Up
COA3	1.42607	1.8553	2.09773	0.00274517	0.00274517	0.00274517	0.000803066	0.00153103	-9.35129	0.00515575	Down
DCPS	0.267777	0.435049	0.32618	0.00274517	0.00274517	0.00274517	0.00226156	0.00800338	-6.96518	0.00911103	Down
C11orf54	0.878427	0.570925	0.999811	0.00274517	0.00274517	0.00274517	0.00310609	0.00336259	-8.21621	0.0112556	Down
SPCS1	8.32524	5.86298	8.10819	0.642441	0.642441	0.642441	0.000992838	0.086441	-3.53214	0.00565724	Down
ACAD9	13.1688	14.0651	16.9452	40.8925	22.9072	27.7307	0.0453371	2.0718	1.05089	0.085505	Up
NDUFAF4	0.858472	0.952762	0.877379	0.00274517	0.00274517	0.00274517	6.43e-06	0.00306311	-8.35079	0.000452302	Down
MRPL15	0.953157	3.06641	1.64071	0.00274517	0.00274517	0.00274517	0.0388804	0.00145497	-9.42479	0.0761363	Down
TMOD3	3.71457	5.7256	4.70312	0.896134	0.877431	0.858729	0.00271844	0.186116	-2.42573	0.0103822	Down
UQCR10	6.11394	5.54667	6.89309	0.00274517	0.00274517	0.00274517	9.28e-05	0.000443875	-11.1376	0.00189178	Down
ALG5	14.3168	7.703	12.0121	0.00274517	0.00274517	0.00274517	0.00425575	0.000241994	-12.0127	0.014332	Down
PYCR2	6.90611	13.2062	7.57501	0.00274517	0.00274517	0.00274517	0.0098955	0.000297448	-11.7151	0.0263261	Down
SEC61A1	10.2469	11.5569	12.7301	4.41466	2.85216	3.59424	0.000739972	0.314505	-1.66885	0.00490281	Down
ALG6	0.545191	0.443173	0.719252	0.00274517	0.00274517	0.00274517	0.00215917	0.00482282	-7.69591	0.00885072	Down
NENF	1.17607	0.953458	1.28204	0.00274517	0.00274517	0.00274517	0.000303516	0.00241399	-8.69436	0.00307009	Down
CERS2	5.26349	3.71465	5.42347	0.454095	0.707243	0.410658	0.00150261	0.109154	-3.19556	0.00708948	Down
STRN3	0.555882	0.555882	0.555882	2.82374	3.0955	2.55199	0.000133166	5.07976	2.34476	0.00217711	Up
UBQLN1	3.04683	2.87139	3.44159	1.214	0.679891	2.27176	0.0253015	0.445058	-1.16793	0.0544777	Down
ERO1A	33.4017	27.8102	31.8821	11.67	15.3193	13.9955	0.000932583	0.440252	-1.1836	0.00545202	Down
STOML2	35.1511	23.4727	34.7191	6.97618	1.23051	1.57101	0.00280677	0.10475	-3.25497	0.01058	Down
GEMIN4	3.14711	3.14711	3.14711	0.479221	0.614537	0.343904	4.39e-06	0.152273	-2.71527	0.000352458	Down
AK3	1.57644	2.5383	1.88327	0.00274517	0.00274517	0.00274517	0.00214743	0.00137304	-9.50841	0.00882831	Down
HP1BP3	0.508948	0.682508	0.45649	1.46045	1.09115	1.11566	0.00805084	2.22536	1.15404	0.0227299	Up
F11R	22.6565	20.6823	28.4454	11.0316	6.5656	11.1992	0.00672449	0.401153	-1.31778	0.0202086	Down
TMED5	1.77468	1.14782	2.05022	0.692115	0.629996	0.567877	0.0188696	0.380071	-1.39566	0.0434928	Down
ISOC1	5.47433	3.72737	4.1756	26.0992	16.3694	21.2165	0.00420881	4.76069	2.25117	0.014225	Up
MRPS16	0.308506	0.584859	0.279544	0.00274517	0.00274517	0.00274517	0.0162679	0.00702145	-7.15402	0.0388565	Down
GOLT1B	4.84175	2.54161	5.32715	0.00274517	0.00274517	0.00274517	0.00788172	0.00064793	-10.5919	0.0223873	Down
TXNDC12	13.8618	10.7043	13.8264	0.835993	1.46085	0.822471	0.00038638	0.081248	-3.62152	0.00353353	Down
RPS27L	2.64981	4.9941	3.07241	0.728127	0.728127	0.728127	0.0169257	0.203837	-2.29451	0.0399782	Down
MRPL4	2.86644	4.27641	2.71228	0.588074	0.369128	0.357585	0.00481433	0.133412	-2.90604	0.0157968	Down
NDUFA13	7.38332	5.62718	8.39456	0.81665	0.81665	0.81665	0.00144676	0.114457	-3.12713	0.00694249	Down
LACTB2	1.15218	1.23037	1.23772	0.589897	0.589897	0.589897	2.3e-05	0.488829	-1.0326	0.000860319	Down
IER3IP1	2.52657	1.55067	2.30019	0.48634	0.48634	0.48634	0.00512538	0.228779	-2.12797	0.0165472	Down
ANGPTL4	1.01163	0.820777	0.947594	2.46648	2.40305	3.22852	0.00282603	2.91297	1.54249	0.0106241	Up
COPS4	7.20193	9.53511	8.13359	3.97627	1.70019	4.47368	0.0108177	0.408117	-1.29294	0.028166	Down
DYNC1LI1	2.46774	3.15887	1.51815	1.0888	0.692261	0.890532	0.0380983	0.373924	-1.41918	0.0750752	Down
HSD17B12	4.04235	4.42111	3.62278	315.483	210.561	279.928	0.0010094	66.6851	6.05929	0.00566556	Up
SDF4	2.98192	3.18803	1.93904	0.00274517	0.00274517	0.00274517	0.00220992	0.0010156	-9.94345	0.00897427	Down
JPT1	1.6969	1.23582	1.89481	3.26386	3.26386	3.26386	0.00106207	2.02828	1.02026	0.00581387	Up
DCTN4	0.996507	0.726519	0.885417	5.03577	4.90316	4.77056	3.25e-06	5.63918	2.49549	0.000280532	Up
HSD17B11	1.98493	2.47784	2.21913	0.414105	0.60965	1.08444	0.00338005	0.315508	-1.66425	0.0120009	Down
DCXR	3.54215	6.08508	4.13323	2.16415	2.28515	2.16292	0.0363286	0.480524	-1.05732	0.0725539	Down
DDX47	1.29323	3.42454	1.7271	0.00274517	0.00274517	0.00274517	0.0299525	0.00127784	-9.61207	0.0623438	Down
GLTP	2.12563	0.967709	1.52833	0.315958	0.3115	0.320416	0.0215261	0.205093	-2.28565	0.047947	Down
MRPL37	0.475678	1.12344	0.735389	0.00274517	0.00274517	0.00274517	0.0146131	0.00352773	-8.14704	0.0355039	Down
PBDC1	0.463951	0.505238	0.41474	0.00274517	0.00274517	0.00274517	6.22e-05	0.00595083	-7.39269	0.00150713	Down
GOLM1	4.15839	3.25603	4.85077	1.07829	1.11904	1.03754	0.00287141	0.263744	-1.92279	0.0107659	Down
THEM6	1.15214	1.01058	1.26022	0.298315	0.298315	0.298315	0.00030948	0.261456	-1.93536	0.00309701	Down
CRNKL1	3.11617	3.54259	3.01827	0.00274517	0.00274517	0.00274517	3.67e-05	0.000851038	-10.1985	0.00112207	Down
POMP	0.594215	0.663454	0.578286	0.00274517	0.00274517	0.00274517	2.01e-05	0.00448569	-7.80045	0.000807195	Down
CRLF3	0.520696	0.37061	0.251704	1.54691	1.54691	1.54691	0.000115661	4.06008	2.02151	0.00204842	Up
ATP6V1D	2.47587	2.28719	2.60263	0.918029	0.427611	0.775405	0.000528586	0.287963	-1.79604	0.00406115	Down
PPME1	2.20246	2.88282	3.08274	53.1392	28.5388	49.3275	0.00587366	16.0388	4.0035	0.0183723	Up
ANKFY1	0.316231	0.930812	0.585059	0.00274517	0.00274517	0.00274517	0.0268333	0.00449512	-7.79742	0.0572063	Down
HACD3	12.6219	10.5597	13.9731	7.75148	0.234985	4.12321	0.0249352	0.325926	-1.61738	0.0538126	Down
CHMP5	1.99295	1.60817	1.77895	0.80806	0.80806	0.80806	0.000899376	0.450585	-1.15013	0.00538095	Down
TMEM14C	3.37984	1.95703	2.53695	0.00274517	0.00274517	0.00274517	0.00315585	0.00104594	-9.90099	0.0113772	Down
TMEM138	0.590274	0.424835	0.534772	0.00274517	0.00274517	0.00274517	0.00045311	0.00531365	-7.55608	0.00378085	Down
MTFP1	0.544286	0.365298	0.549173	0.00274517	0.00274517	0.00274517	0.0013285	0.00564558	-7.46866	0.00665906	Down
NT5DC3	0.548302	0.419694	0.564919	10.8463	17.5768	8.31233	0.0132191	23.9644	4.58282	0.0329832	Up
CYRIB	17.548	15.4123	18.5889	5.68031	6.15176	6.56165	0.000337163	0.356819	-1.48674	0.00323585	Down
LSR	19.6698	14.6692	16.9209	9.34348	3.38954	8.30308	0.0125367	0.410381	-1.28496	0.0316456	Down
PIGT	1.15349	0.86293	1.14828	0.00274517	0.00274517	0.00274517	0.000393684	0.0026023	-8.586	0.0035482	Down
ERGIC3	2.02742	2.48447	2.99934	0.870139	0.870139	0.870139	0.00434241	0.347535	-1.52477	0.0145313	Down
DHRS7	9.58108	8.17196	9.33961	0.280638	3.46789	6.65514	0.0423055	0.384004	-1.38081	0.0815373	Down
RTRAF	2.01345	4.14539	2.78077	1.22388	1.21187	1.19986	0.0470717	0.406685	-1.29801	0.0883615	Down
MRPS33	1.57904	2.31787	1.71189	0.828917	0.828917	0.828917	0.0102096	0.443366	-1.17343	0.026932	Down
PTRH2	5.08296	4.62074	4.74172	1.69023	1.25982	0.694356	0.000354858	0.252288	-1.98686	0.00337115	Down
LSM7	9.32483	7.51341	10.1037	2.07183	1.28889	0.505948	0.000988179	0.143519	-2.80069	0.00565724	Down
SELENOT	1.20215	0.885165	1.31228	0.00274517	0.00274517	0.00274517	0.00090799	0.00242251	-8.68928	0.0053892	Down
DNAJB11	16.4829	15.421	17.9253	4.36309	5.80852	5.15492	0.000162862	0.307581	-1.70096	0.00231299	Down
CALML5	0.673252	0.503958	0.285779	1.92178	1.06794	2.77562	0.0470251	3.9408	1.97849	0.088333	Up
GALNT7	3.09357	2.26663	3.0592	0.591846	0.382053	0.801639	0.00170678	0.210887	-2.24546	0.00769147	Down
NUP54	64.8176	54.2698	70.3654	224.502	133.242	224.064	0.0130703	3.07099	1.6187	0.032699	Up
NANS	0.448486	0.599136	0.491168	0.00274517	0.00274517	0.00274517	0.000339996	0.00535195	-7.54572	0.00325193	Down
CYCS	28.0322	22.4935	32.8716	13.1067	9.01059	10.2536	0.00625755	0.388152	-1.36531	0.0191098	Down
GDAP1	0.796345	0.665494	0.893588	0.00274517	0.00274517	0.00274517	0.000291356	0.0034964	-8.15991	0.00300108	Down
SIAE	0.716463	0.614573	0.666025	0.00274517	0.00274517	0.00274517	2.29e-05	0.00412382	-7.9218	0.000860319	Down
KCTD5	0.734137	0.689381	0.711759	2.24558	2.24558	2.24558	3.02e-08	3.15497	1.65763	1.7e-05	Up
TMCO1	6.17712	5.63375	7.05319	0.712837	0.712837	0.712837	0.000175073	0.113364	-3.14096	0.00240977	Down
DHX29	14.3228	6.73216	8.1294	1.64094	1.15755	1.74848	0.0246654	0.155802	-2.68221	0.0534353	Down
EXOSC4	1.00406	1.31232	1.08187	0.00274517	0.00274517	0.00274517	0.000258342	0.00242346	-8.68871	0.00281572	Down
WDR44	0.00274517	0.00274517	0.00274517	1.13929	1.62216	1.29988	0.000680765	493.148	8.94588	0.0046555	Up
MRPL50	0.958876	1.7657	1.01069	0.00274517	0.00274517	0.00274517	0.0088742	0.0022048	-8.82514	0.0242982	Down
NDUFB11	1.66886	1.40225	1.12344	0.00274517	0.00274517	0.00274517	0.000895371	0.00196338	-8.99244	0.00537221	Down
TOMM7	0.433168	0.265889	0.513478	0.00274517	0.00274517	0.00274517	0.00531236	0.00679199	-7.20195	0.0170335	Down
NDFIP2	13.6905	10.2338	14.9256	38.4591	27.1671	53.3858	0.0258058	3.06338	1.61513	0.0553517	Up
PAF1	0.327553	0.575812	0.397942	0.00274517	0.00274517	0.00274517	0.0042998	0.00632865	-7.30389	0.0144284	Down
TMEM106B	1.28541	0.819187	1.06468	0.00274517	0.00274517	0.00274517	0.00143975	0.00259854	-8.58808	0.00693242	Down
TMED9	31.7539	23.5819	31.1661	13.2551	10.0944	10.6968	0.00337038	0.39359	-1.34523	0.0119969	Down
GRAMD1C	0.00274517	0.00274517	0.00274517	3.30479	2.35194	2.96744	0.000501935	1047.19	10.0323	0.00392931	Up
DIRAS2	50.1368	68.3818	64.1842	255.753	215.359	256.207	0.000241937	3.98089	1.99309	0.00273224	Up
ERCC6L	0.398971	0.739974	0.299587	1.62897	1.62897	1.62897	0.000995892	3.39714	1.76432	0.00565724	Up
ESRP1	0.286066	0.530361	0.408213	1.67586	1.67629	1.67672	5.62e-05	4.10641	2.03788	0.00145267	Up
CC2D1A	0.482689	0.65242	0.571435	2.13306	1.70507	1.53079	0.00276115	3.14608	1.65355	0.0104782	Up
TMEM214	1.76942	1.62028	1.73448	0.00274517	0.00274517	0.00274517	2.9e-06	0.00160718	-9.28125	0.000272246	Down
CMTM6	4.10749	2.0645	2.50208	12.6908	13.6421	6.33771	0.0281111	3.76646	1.91321	0.0593902	Up
CHTF8	1.99752	1.80304	2.19621	6.06966	4.7173	4.33104	0.00486816	2.52102	1.33401	0.0159362	Up
CHCHD3	4.38433	4.21882	4.18793	0.688133	0.688133	0.688133	5.06e-07	0.161394	-2.63134	0.000118675	Down
OCIAD1	11.3181	7.65936	12.2636	0.615903	0.648781	0.583024	0.00221804	0.0591436	-4.07963	0.00897427	Down
FAM120C	2.71759	2.41984	3.08275	0.00274517	0.00274517	0.00274517	0.000139711	0.00100187	-9.96309	0.00219628	Down
C1orf109	1.48123	0.807644	0.987869	0.00274517	0.00274517	0.00274517	0.00564862	0.00251333	-8.63619	0.0178271	Down
TMEM70	4.34661	4.87938	5.20931	0.808645	0.96808	0.64921	0.000116413	0.168056	-2.57299	0.00204842	Down
PTCD3	14.4988	11.632	15.3312	0.00274517	0.00274517	0.00274517	0.000248362	0.000198628	-12.2976	0.0027814	Down
VPS37C	0.262727	0.234867	0.266857	0.738517	0.738517	0.738517	1.11e-06	2.89823	1.53517	0.000164759	Up
MAGOHB	0.645568	1.14951	0.606221	0.00274517	0.00274517	0.00274517	0.0103338	0.00342962	-8.18774	0.0270817	Down
TMEM33	26.9337	26.6079	30.9813	6.07574	3.21265	6.44249	0.000190699	0.186114	-2.42574	0.00248262	Down
PNPO	1.88948	2.77242	2.4385	1.18183	1.04034	1.32331	0.0118001	0.499334	-1.00192	0.0302203	Down
SMU1	1.4358	2.04358	1.41145	0.00274517	0.00274517	0.00274517	0.00140813	0.00168387	-9.214	0.00686249	Down
OGFOD1	0.231225	0.291717	0.296576	0.00274517	0.00274517	0.00274517	0.0002105	0.0100492	-6.63677	0.00263122	Down
UQCC1	0.318305	0.29791	0.329422	0.00274517	0.00274517	0.00274517	4.54e-06	0.00870897	-6.84328	0.000354373	Down
PSPC1	0.586762	0.919265	0.657808	1.44408	1.44408	1.44408	0.00202478	2.00212	1.00152	0.00851572	Up
PGM2	2.60368	1.74251	2.86646	0.00274517	0.00274517	0.00274517	0.00210639	0.00114182	-9.77445	0.00869776	Down
BRIX1	0.465285	0.821233	0.45542	0.00274517	0.00274517	0.00274517	0.00863085	0.0047278	-7.72462	0.0237345	Down
ABCF3	50.6777	35.2704	48.7979	126.288	134.768	154.527	0.000637557	3.0842	1.62489	0.00454613	Up
STRBP	1.27233	0.901254	1.3029	0.246332	0.280784	0.211879	0.00220829	0.21257	-2.23399	0.00897427	Down
ABHD10	71.6333	63.9879	76.9083	3.90548	2.45993	3.44859	5.72e-05	0.0461771	-4.43668	0.00145267	Down
LAPTM4B	1.77982	1.77982	1.77982	4.12109	3.84974	3.5784	0.000189572	2.16299	1.11303	0.00247942	Up
PI4K2A	3.72982	3.87618	4.80837	9.54899	15.8667	11.8247	0.0116326	2.99978	1.58486	0.0298462	Up
LRRC59	37.6555	43.4572	38.4323	0.565998	3.59822	3.6195	5.73e-05	0.0651111	-3.94095	0.00145267	Down
CARMIL1	50.4375	39.5928	71.1303	1012.74	503.736	893.269	0.0082286	14.9525	3.90231	0.0230062	Up
RNF126	1.49107	1.73184	1.25308	0.362511	0.362511	0.362511	0.00122064	0.24297	-2.04115	0.00630963	Down
DDX27	0.331647	0.713746	0.578948	5.98486	10.7054	6.23533	0.00989568	14.1138	3.81903	0.0263261	Up
NPLOC4	2.41868	4.44366	2.1764	0.816711	0.656432	0.838167	0.0358742	0.255711	-1.96741	0.0717849	Down
MFN1	1.1039	0.849665	0.585417	0.00274517	0.00274517	0.00274517	0.00487824	0.00324363	-8.26818	0.0159362	Down
VAC14	0.102293	0.0609348	0.0698243	0.269523	0.36727	0.465017	0.00744471	4.72774	2.24115	0.0216266	Up
IPO9	4.78497	5.59469	3.84822	0.431925	1.79557	1.75862	0.00719704	0.280162	-1.83567	0.0210855	Down
NECAP2	0.233912	0.394917	0.357912	1.74024	1.77059	1.75541	8.61e-06	5.337	2.41603	0.00049403	Up
DNAJC11	0.91997	0.622628	0.609467	0.00274517	0.00274517	0.00274517	0.00213563	0.0038268	-8.02965	0.00879267	Down
VPS35	18.4824	31.0489	19.4092	38.3144	54.3683	56.1216	0.0187069	2.15845	1.10999	0.0431533	Up
CNDP2	7.2783	7.59582	7.96684	2.55472	3.46322	1.64623	0.00083742	0.335545	-1.57542	0.00524364	Down
AGK	6.83379	6.0429	6.95438	1.58659	2.22915	0.944026	0.00042808	0.240016	-2.0588	0.00367131	Down
SEPTIN11	23.7661	21.8582	20.4032	4.52121	6.80366	7.75511	0.000332313	0.288971	-1.79101	0.00320022	Down
EXOC2	7.69114	7.68295	7.9342	17.0119	13.8658	17.5486	0.00190113	2.07764	1.05495	0.00820582	Up
DEPDC1B	6.58935	4.72991	5.68843	0.00274517	0.00274517	0.00274517	0.000455816	0.000484224	-11.012	0.0037902	Down
BRK1	1.36141	1.42358	1.49573	0.00274517	0.00274517	0.00274517	3.29e-06	0.00192386	-9.02178	0.000280532	Down
ACOT13	3.45858	2.95862	3.80765	0.00274517	0.00274517	0.00274517	0.000158787	0.000805442	-10.2779	0.00229789	Down
TMEM165	5.74678	4.40635	5.74886	2.89425	1.40158	2.50132	0.0086375	0.42744	-1.2262	0.0237345	Down
GPRC5C	0.41927	0.2587	0.348981	0.00274517	0.00274517	0.00274517	0.00186564	0.0080194	-6.96229	0.00809596	Down
ERBIN	0.633957	2.44123	0.301786	191.149	95.5943	154.292	0.00633255	130.601	7.02902	0.0192509	Up
APOM	0.840917	0.285754	0.283122	0.852192	1.43016	1.6281	0.0487843	2.77378	1.47185	0.09109	Up
NDUFA12	6.56033	5.29572	7.06869	62.3222	62.3222	62.3222	4.7e-08	9.87948	3.30444	1.91e-05	Up
UBFD1	2.25745	1.77139	1.98538	0.00274517	0.00274517	0.00274517	0.000141471	0.00136934	-9.5123	0.00219628	Down
SUSD2	9.84368	5.81487	7.79236	2.09651	2.4744	5.00877	0.0353434	0.4085	-1.29159	0.0708884	Down
CTNNBL1	0.438785	0.566892	0.256442	0.00274517	0.00274517	0.00274517	0.00973247	0.00652515	-7.25977	0.0260613	Down
LRRC8A	5.33677	4.74246	10.5361	0.567702	0.623289	1.65644	0.034165	0.138122	-2.85598	0.0691663	Down
KYAT3	0.268165	0.339199	0.288685	0.00274517	0.00274517	0.00274517	0.000150111	0.00919093	-6.76557	0.00219849	Down
TM9SF3	7.26915	7.23136	8.0716	1.04607	0.819135	0.592196	2.49e-05	0.108869	-3.19933	0.000910026	Down
SH3GLB2	0.388679	0.39084	0.349078	0.00274517	0.00274517	0.00274517	1.04e-05	0.00729713	-7.09845	0.00054983	Down
C1GALT1	0.725511	0.471825	0.487376	0.00274517	0.00274517	0.00274517	0.00243353	0.00488839	-7.67643	0.00963815	Down
NCLN	23.0219	16.4483	23.1453	6.17254	3.27987	1.58641	0.00265655	0.176295	-2.50393	0.0102052	Down
NIT2	0.710458	0.568397	0.880461	0.00274517	0.00274517	0.00274517	0.00135661	0.00381395	-8.0345	0.00672802	Down
TOMM22	18.4005	14.4314	20.5389	1.10592	0.86184	1.35	0.000745122	0.0621642	-4.00777	0.0049185	Down
CCDC47	14.6486	9.97078	12.7875	4.05686	1.08772	1.14437	0.00346702	0.168123	-2.57242	0.0122484	Down
COQ9	0.479157	0.585169	0.476366	0.00274517	0.00274517	0.00274517	0.000140309	0.00534534	-7.5475	0.00219628	Down
PDXP	0.7836	0.709183	0.301053	0.00274517	0.00274517	0.00274517	0.0165636	0.00459101	-7.76697	0.0394931	Down
AGTRAP	1.81007	0.990247	1.45645	0.566342	0.566342	0.566342	0.0229366	0.399134	-1.32505	0.0503102	Down
CHMP1B	2.67178	2.32932	2.13814	53.8236	53.8236	53.8236	5.09e-10	22.6174	4.49936	4.77e-07	Up
APMAP	52.1839	37.805	49.3133	19.9434	14.8529	21.3751	0.00453342	0.403234	-1.31031	0.0151043	Down
CORO1B	3.38768	4.12025	1.52486	0.00274517	0.00274517	0.00274517	0.0176325	0.000911736	-10.0991	0.04125	Down
S100A14	25.7131	23.2321	23.9714	6.92626	10.5023	7.86762	0.000257116	0.346919	-1.52733	0.00281572	Down
SCYL1	1.81371	3.30617	2.42977	0.596635	0.652236	0.541034	0.0114958	0.237084	-2.07653	0.0296028	Down
WDR18	0.915918	1.15435	1.22404	7.13229	12.6863	10.4931	0.00510067	9.20123	3.20183	0.0164937	Up
NDRG3	10.0663	7.92288	11.4268	1.25986	2.79828	1.22745	0.00215622	0.179685	-2.47646	0.00885072	Down
TAOK1	0.502061	0.715481	0.395237	0.00274517	0.00274517	0.00274517	0.0047373	0.00510642	-7.61347	0.015617	Down
TMEM181	0.987158	0.574904	0.911242	0.00274517	0.00274517	0.00274517	0.00291224	0.00332977	-8.23036	0.0108755	Down
PLEKHA4	1.29888	0.878091	1.36057	2.92375	2.30408	3.2151	0.00608235	2.38667	1.255	0.0187694	Up
MEAK7	0.668478	0.693723	0.598058	0.242439	0.242439	0.242439	0.000136733	0.37103	-1.43039	0.00219628	Down
RAP2C	0.345202	0.665401	0.445999	0.00274517	0.00274517	0.00274517	0.00694569	0.00565393	-7.46653	0.020668	Down
PTBP2	1.5306	1.77598	2.25604	0.499205	0.499205	0.499205	0.0031321	0.269228	-1.8931	0.0113206	Down
SQOR	6.16235	5.71339	5.59625	0.942646	0.956171	0.929121	9.32e-06	0.161855	-2.62722	0.000519722	Down
OSTC	6.66341	4.66964	6.92301	0.00274517	0.00274517	0.00274517	0.00102947	0.000451112	-11.1142	0.00572107	Down
MYG1	3.76202	4.89982	3.67667	0.54917	2.38872	1.43933	0.0159706	0.35476	-1.49508	0.0382208	Down
SPCS3	4.56919	3.64402	4.60462	0.632502	0.639988	0.647474	0.000320857	0.149788	-2.739	0.00315096	Down
XPNPEP3	0.843537	1.00434	0.6857	0.00274517	0.00274517	0.00274517	0.00079147	0.00325055	-8.2651	0.00510462	Down
PERP	10.1096	6.04942	8.35418	4.37297	1.09977	2.83487	0.0231555	0.338904	-1.56105	0.0507508	Down
MCCC2	1.36489	0.94396	1.33795	0.00274517	0.00274517	0.00274517	0.000875054	0.00225829	-8.79055	0.00533764	Down
NUCKS1	3.54435	2.00637	2.14197	0.752267	0.752267	0.752267	0.0210982	0.293369	-1.76921	0.0471606	Down
RUSF1	125.279	93.0513	136.434	0.00274517	0.00274517	0.00274517	0.000811602	2.32e-05	-15.3946	0.00518035	Down
ELOVL1	1.8261	0.797947	0.804035	0.00274517	0.00274517	0.00274517	0.0289426	0.00240237	-8.70133	0.0606006	Down
NT5DC2	29.3081	21.71	31.7375	0.00274517	0.00274517	0.00274517	0.00079762	9.95e-05	-13.2947	0.00513251	Down
MRPS6	0.109391	0.247815	0.168541	0.00274517	0.00274517	0.00274517	0.0126273	0.0156645	-5.99636	0.0318371	Down
MRPS5	0.554266	0.960833	0.629357	0.00274517	0.00274517	0.00274517	0.00467866	0.00384038	-8.02454	0.0154467	Down
MRPL38	0.187324	0.432279	0.175479	0.00274517	0.00274517	0.00274517	0.035058	0.0103581	-6.5931	0.0705173	Down
MARCKSL1	37.7924	22.1994	25.9379	6.54907	7.4357	5.95074	0.00958452	0.231998	-2.10782	0.0258158	Down
DDRGK1	3.75435	2.45819	3.7643	0.00274517	0.00274517	0.00274517	0.00156012	0.000825464	-10.2425	0.00726332	Down
CHID1	0.302401	0.321389	0.467824	0.00274517	0.00274517	0.00274517	0.0023015	0.00754436	-7.05039	0.00924423	Down
YIPF2	0.679969	0.386457	0.952445	0.00274517	0.00274517	0.00274517	0.0148402	0.00407927	-7.93747	0.035882	Down
VKORC1	3.9041	3.16294	3.4683	1.031	1.13029	1.08064	0.000361162	0.30772	-1.70031	0.00339712	Down
AHNAK	377.439	287.595	371.171	24.2812	70.2586	79.0135	0.00101983	0.167489	-2.57786	0.00569907	Down
PDCL3	3.25846	4.27016	3.27423	29.2853	29.2853	29.2853	1.73e-07	8.13266	3.02373	5.4e-05	Up
FTO	0.562893	0.459911	0.490812	0.00274517	0.00274517	0.00274517	8e-05	0.00544096	-7.52192	0.00174434	Down
CRELD2	1.34922	1.00553	1.20218	0.00274517	0.00274517	0.00274517	0.000287363	0.00231535	-8.75456	0.00298178	Down
EFHD2	7.63242	7.33818	7.48076	2.69697	1.77108	1.67808	8.56e-05	0.273753	-1.86905	0.00179017	Down
TMEM43	17.3373	14.5958	33.2194	5.29092	4.89914	3.64298	0.0425573	0.212318	-2.2357	0.0819666	Down
CYBC1	0.581597	0.570179	0.468595	0.00274517	0.00274517	0.00274517	0.000116242	0.00508249	-7.62025	0.00204842	Down
MAIP1	0.467243	0.889269	0.564302	0.00274517	0.00274517	0.00274517	0.00751278	0.00428752	-7.86564	0.0218018	Down
CHMP6	6.04597	3.7516	4.71866	2.51701	0.591023	1.55402	0.0192801	0.321162	-1.63863	0.0442216	Down
OGFOD3	0.778759	0.532687	0.61784	0.00274517	0.00274517	0.00274517	0.000890232	0.00426869	-7.87199	0.00537221	Down
CCDC51	1.12667	0.947881	1.18655	0.00274517	0.00274517	0.00274517	0.000111403	0.00252538	-8.62928	0.00204749	Down
TBL1XR1	0.526184	0.576756	0.427129	0.00274517	0.00274517	0.00274517	0.000321596	0.00538245	-7.53752	0.00315096	Down
NARS2	0.107994	0.331377	0.177637	0.00274517	0.00274517	0.00274517	0.0371107	0.0133475	-6.22728	0.0737492	Down
SLC25A22	15.0899	10.581	13.732	1.1158	0.496865	1.73473	0.000963768	0.0849529	-3.55719	0.00556492	Down
PIP4K2C	0.711727	0.377074	0.571841	0.00274517	0.00274517	0.00274517	0.0047536	0.00495924	-7.65566	0.0156341	Down
TUBAL3	1.06213	4.85518	1.91934	6.59812	9.67628	5.63964	0.0486395	2.79635	1.48355	0.0909216	Up
LPCAT1	4.67307	5.87639	4.14181	1.84497	2.40161	1.28833	0.00727625	0.376749	-1.40833	0.021269	Down
SLC35E1	4.41125	3.39327	4.34859	1.998	1.998	1.998	0.00337501	0.493207	-1.01973	0.0119982	Down
CEP290	2.4077	1.51222	2.0826	0.00274517	0.00274517	0.00274517	0.00158088	0.00137201	-9.50949	0.00734785	Down
NAA50	0.683283	1.48359	0.619658	0.00274517	0.00274517	0.00274517	0.0290646	0.00295547	-8.4024	0.0607655	Down
PAAF1	0.287573	0.407103	0.406836	0.00274517	0.00274517	0.00274517	0.000789669	0.00747656	-7.06341	0.00510462	Down
RUFY1	0.233912	0.609357	0.246817	1.24328	1.24328	1.24328	0.00202375	3.42161	1.77468	0.00851572	Up
PREX2	1.293	1.1225	1.36878	0.00274517	0.00274517	0.00274517	6.58e-05	0.00217625	-8.84394	0.00155531	Down
GRPEL1	13.7618	14.6883	12.5875	0.00274517	0.00274517	0.00274517	2.31e-05	0.000200682	-12.2828	0.000860319	Down
CDK5RAP3	0.219623	0.229875	0.344824	3.6055	4.05299	4.50049	0.000131938	15.3074	3.93616	0.00217711	Up
NDFIP1	0.321753	0.233392	0.268628	0.00274517	0.00274517	0.00274517	0.000450727	0.00999732	-6.64424	0.00377834	Down
CYB5B	114.639	90.7319	129.953	22.3644	13.3017	19.8034	0.00135272	0.16542	-2.59579	0.00672058	Down
OR5AC2	19.4597	17.4524	20.4684	87.9264	58.62	80.6786	0.00307533	3.95997	1.98549	0.0112018	Up
PTDSS2	0.495834	0.537337	0.511162	0.00274517	0.00274517	0.00274517	1.87e-06	0.00533274	-7.55091	0.000250806	Down
HM13	22.5219	19.8524	23.7077	5.13003	7.26624	8.13383	0.00046738	0.310676	-1.68652	0.00382056	Down
TMX1	32.7788	23.1387	30.6439	5.57837	5.88809	5.6249	0.00137726	0.197448	-2.34046	0.00679448	Down
YIPF5	2.9591	3.6369	3.52049	0.543491	0.543491	0.543491	0.000173301	0.16117	-2.63335	0.00240977	Down
LMAN2L	2.05701	1.51305	1.83056	0.463954	0.463954	0.463954	0.00106477	0.257723	-1.95611	0.00581387	Down
TXNDC5	57.7903	41.248	46.5922	14.0265	10.3667	11.5977	0.00185102	0.247139	-2.01661	0.0080676	Down
SNX27	0.478382	0.688169	0.331653	0.00274517	0.00274517	0.00274517	0.00864302	0.00549693	-7.50716	0.0237345	Down
CAB39L	1.9501	1.40446	2.23041	5.30707	3.60415	4.03806	0.0122475	2.3186	1.21325	0.0311111	Up
MAP1LC3B	1.92351	2.0187	2.58173	5.10009	5.39872	3.37238	0.0210632	2.1262	1.08828	0.04712	Up
QTRT1	0.443677	0.614692	0.638636	0.00274517	0.00274517	0.00274517	0.00078518	0.00485298	-7.68691	0.00508738	Down
ADPGK	0.769662	2.51878	1.83177	3.89272	4.68653	3.09891	0.0331433	2.28079	1.18954	0.0677812	Up
SF3B5	4.49638	4.17833	4.75711	1.51362	1.51362	1.51362	5.97e-05	0.338067	-1.56462	0.00149963	Down
EMC6	1.45695	1.32969	1.84628	0.00274517	0.00274517	0.00274517	0.000579621	0.00177761	-9.13585	0.0042672	Down
C11orf68	0.355237	0.529052	0.539743	0.00274517	0.00274517	0.00274517	0.00139419	0.00578324	-7.43391	0.00684473	Down
DYNLRB1	2.51668	2.21018	2.51504	0.00274517	0.00274517	0.00274517	1.89e-05	0.00113721	-9.78029	0.000799476	Down
HSDL1	5.61992	2.83024	5.81001	1.23936	1.23936	1.23936	0.0218001	0.260733	-1.93936	0.0482691	Down
GRWD1	0.296121	1.11311	0.298995	3.18495	2.82703	2.18182	0.00567807	4.79666	2.26203	0.0178999	Up
LONP2	3.82218	2.79329	3.65672	0.00274517	0.00274517	0.00274517	0.000428233	0.00080173	-10.2846	0.00367131	Down
SPNS1	0.843588	0.753756	0.841315	0.00274517	0.00274517	0.00274517	1.06e-05	0.00337707	-8.21001	0.00054983	Down
MAGT1	5.35799	4.04442	3.63986	1.3638	1.41919	1.47458	0.00487862	0.326443	-1.6151	0.0159362	Down
TMEM222	0.301809	0.329316	0.287924	0.00274517	0.00274517	0.00274517	1.53e-05	0.00896092	-6.80214	0.000704819	Down
TMEM164	0.444177	0.393107	0.453466	0.00274517	0.00274517	0.00274517	2.2e-05	0.00638042	-7.29213	0.000860319	Down
C9orf64	0.884258	0.79122	0.815219	0.00274517	0.00274517	0.00274517	7.68e-06	0.00330651	-8.24047	0.000479994	Down
VPS25	1.55214	1.61301	1.42867	0.00274517	0.00274517	0.00274517	9.43e-06	0.00179274	-9.12362	0.000519722	Down
THOC3	0.321585	0.917652	0.47902	0.00274517	0.00274517	0.00274517	0.0330197	0.00479295	-7.70487	0.0676267	Down
SYVN1	0.367403	0.25561	0.366303	0.00274517	0.00274517	0.00274517	0.000912317	0.00832446	-6.90843	0.00538957	Down
JAGN1	1.56675	1.38045	1.78211	0.00274517	0.00274517	0.00274517	0.000171198	0.00174138	-9.16555	0.00239507	Down
MRPL43	1.85642	3.11454	2.15772	1.15528	1.10491	1.05454	0.0287757	0.464984	-1.10475	0.0604311	Down
DPY30	0.503189	0.271226	0.381634	0.00274517	0.00274517	0.00274517	0.00464737	0.00712385	-7.13313	0.015377	Down
HINT2	0.698156	0.899704	0.822752	0.00274517	0.00274517	0.00274517	0.000164722	0.00340225	-8.1993	0.00232763	Down
PPP1R9B	0.948769	0.948769	0.948769	90.1095	78.9353	102.496	0.000192404	95.401	6.57593	0.00249328	Up
GPAT3	2.11177	1.78283	1.61045	0.00274517	0.00274517	0.00274517	0.000238577	0.00149599	-9.38468	0.00273224	Down
LMNB2	643.74	437.254	643.549	1442.84	1045.17	1168.16	0.00912149	2.12009	1.08412	0.0248302	Up
ATP5MK	15.6859	11.1972	15.4811	1.56855	1.12264	2.02644	0.0010782	0.111359	-3.16671	0.0058531	Down
PHF5A	2.58827	2.90773	3.51436	0.70317	0.995933	0.410406	0.00198163	0.23412	-2.09468	0.00837947	Down
SPPL2A	3.24697	2.04237	3.59843	0.00274517	0.00274517	0.00274517	0.00327893	0.000926613	-10.0757	0.0117457	Down
TMEM87B	0.439378	0.382589	0.591705	0.00274517	0.00274517	0.00274517	0.00168754	0.00582563	-7.42337	0.00764147	Down
STON2	181.162	229.392	202.445	609.457	561.43	435.676	0.00349925	2.62083	1.39002	0.0123461	Up
SELENOI	8.2357	10.1464	11.33	0.797056	0.819188	0.75991	0.000539394	0.0799726	-3.64435	0.00409939	Down
RHOT2	2.15519	3.66813	2.72676	1.34125	1.48692	1.34997	0.0303501	0.488667	-1.03308	0.0629849	Down
KIAA2013	4.71898	3.99474	4.92107	0.00274517	0.00274517	0.00274517	8.59e-05	0.000604008	-10.6931	0.00179017	Down
TMEM41A	0.634497	0.553849	0.74693	2.79065	2.00763	1.65832	0.0113321	3.33627	1.73823	0.0292347	Up
YIF1B	2.97853	2.22199	3.96142	1.52007	1.4765	1.38639	0.0343839	0.478388	-1.06375	0.0694096	Down
MCU	3.1388	2.37092	3.09707	0.00274517	0.00274517	0.00274517	0.000326744	0.000956864	-10.0294	0.00316619	Down
SEC11C	0.467278	0.379551	0.532528	0.00274517	0.00274517	0.00274517	0.000498833	0.00597055	-7.38792	0.00392553	Down
PIP4P1	0.773072	0.587276	0.563241	0.00274517	0.00274517	0.00274517	0.000650352	0.00428133	-7.86772	0.00454923	Down
MTDH	6.71151	5.44124	5.98428	1.07257	0.640719	0.674084	0.00018205	0.13163	-2.92544	0.00241474	Down
TIMM50	0.587966	0.935906	0.666195	0.00274517	0.00274517	0.00274517	0.00231243	0.0037604	-8.0549	0.00924973	Down
MGME1	3.38904	2.20078	1.1141	7.76603	7.42949	7.09296	0.00162199	3.32469	1.73322	0.00750169	Up
MVB12A	1.20143	1.61888	1.26515	0.386192	0.386192	0.386192	0.0016789	0.283586	-1.81814	0.00762692	Down
PIGS	8.12262	3.51045	5.73572	0.64169	0.677224	0.712757	0.0184824	0.116972	-3.09576	0.0427067	Down
TTYH2	0.765918	0.765918	0.765918	3.2448	2.0673	4.67259	0.027234	4.34541	2.11949	0.0580168	Up
SFXN1	59.6186	45.6522	71.5752	4.16594	5.15334	4.94045	0.00194241	0.0806335	-3.63248	0.00828842	Down
MYL12B	59.4745	55.1133	62.8546	17.6831	20.7272	19.1146	7.7e-05	0.324189	-1.62509	0.0017411	Down
SLC46A1	2.25306	1.7571	2.43454	0.674765	0.809211	0.705184	0.00235287	0.339683	-1.55774	0.00939813	Down
C12orf57	2.28621	1.80116	2.75447	5.915	4.35858	6.4892	0.00884606	2.45004	1.29281	0.0242448	Up
SLC2A13	0.816021	0.403994	0.672182	0.00274517	0.00274517	0.00274517	0.00650987	0.00435236	-7.84399	0.0196625	Down
OSBPL8	2.6989	2.85107	2.54611	1.40029	1.03977	1.17901	0.000403198	0.447017	-1.1616	0.00356538	Down
COX20	1.24431	0.959833	1.10269	0.00274517	0.00274517	0.00274517	0.000179961	0.00249045	-8.64938	0.00240977	Down
TLCD1	0.691926	0.455534	0.66101	0.00274517	0.00274517	0.00274517	0.00126926	0.00455386	-7.77869	0.0064776	Down
TOP1MT	0.77418	0.594161	0.414142	1.25916	1.25916	1.25916	0.00306405	2.11922	1.08353	0.0111752	Up
ARAP1	0.574629	0.23446	0.420161	0.00274517	0.00274517	0.00274517	0.0143892	0.00669963	-7.2217	0.0350323	Down
DCD	5.38656	4.00265	4.18023	9.47663	13.4879	9.77047	0.00937743	2.41241	1.27047	0.0253557	Up
FTSJ3	0.44955	0.389511	0.343493	0.00274517	0.00274517	0.00274517	0.000218139	0.00696419	-7.16583	0.00265545	Down
SFXN4	1.34074	0.878013	1.84649	0.00274517	0.00274517	0.00274517	0.00842737	0.00202584	-8.94727	0.0234168	Down
IKBIP	3.99047	3.02867	4.33138	0.00274517	0.00274517	0.00274517	0.000633958	0.000725564	-10.4286	0.00454613	Down
SLC38A10	1.24307	0.827559	1.00594	0.00274517	0.00274517	0.00274517	0.00105121	0.00267685	-8.54525	0.00578475	Down
FAM210A	0.426426	0.408049	0.484073	0.916405	0.916405	0.916405	3.14e-05	2.08503	1.06007	0.00105332	Up
OR1M1	1.88958	2.30729	2.72772	0.860206	0.616434	0.372662	0.00377985	0.267063	-1.90475	0.0131384	Down
ALDH16A1	5.47235	5.14701	4.66119	15.07	11.5361	13.2884	0.00143228	2.6108	1.38449	0.00692023	Up
MOB3A	0.315835	0.391025	0.162337	0.00274517	0.00274517	0.00274517	0.0130052	0.00947486	-6.72168	0.032565	Down
MITD1	0.533173	0.365677	0.489543	1.04816	1.04816	1.04816	0.000308423	2.26484	1.17941	0.00309701	Up
MIX23	3.11764	2.47076	2.55894	0.00274517	0.00274517	0.00274517	0.000179624	0.00101082	-9.95025	0.00240977	Down
DNAJC19	1.04983	0.67802	0.97922	0.00274517	0.00274517	0.00274517	0.00139475	0.00304223	-8.36065	0.00684473	Down
DCBLD2	54.4606	37.7019	50.0816	3.54161	1.97868	3.04368	0.000903052	0.0602061	-4.05395	0.0053892	Down
WDR36	0.192481	0.192481	0.192481	0.597209	0.611151	0.583268	9.36e-07	3.10269	1.63352	0.000154857	Up
UBLCP1	1.0456	1.61261	1.46264	0.356937	0.538064	0.914248	0.0309495	0.439047	-1.18755	0.0640397	Down
MTPN	2.47204	3.66139	3.19573	1.39475	1.47418	1.54215	0.00929261	0.472827	-1.08062	0.0252228	Down
SELENOM	3.62928	2.32935	3.4285	1.0108	1.0108	1.0108	0.00632801	0.323037	-1.63023	0.0192509	Down
BROX	5.5713	4.37367	7.61995	1.88973	2.62723	3.24268	0.033288	0.441769	-1.17864	0.0679288	Down
ANKAR	2.62204	1.74473	2.6444	93.1497	72.1172	87.6119	0.000201654	36.068	5.17265	0.00258779	Up
CMTM8	0.591402	0.477153	0.585961	0.00274517	0.00274517	0.00274517	0.000123035	0.0049776	-7.65033	0.00210862	Down
TMEM167A	4.43306	3.39136	4.96255	2.37538	1.58805	2.13203	0.0124943	0.476693	-1.06887	0.0315953	Down
MBLAC2	0.651559	0.377256	0.502892	0.00274517	0.00274517	0.00274517	0.00305095	0.0053767	-7.53906	0.0111419	Down
VKORC1L1	2.2513	1.92637	2.10401	0.470104	0.784405	1.09871	0.00304577	0.374615	-1.41652	0.0111419	Down
PRAG1	1.8704	0.881421	1.40138	0.00274517	0.00274517	0.00274517	0.00841595	0.00198294	-8.97815	0.0234082	Down
TMEM65	2.84698	1.99206	3.26056	0.00274517	0.00274517	0.00274517	0.00195041	0.00101678	-9.94178	0.00830237	Down
FAM91A1	0.37123	0.450894	0.380845	0.82985	0.924544	0.878643	0.000211947	2.18878	1.13013	0.00263122	Up
TMTC3	0.590606	0.676487	0.659818	0.00274517	0.00274517	0.00274517	1.69e-05	0.00427395	-7.87021	0.000756452	Down
FSIP1	10.214	6.85617	7.85299	0.00274517	0.00274517	0.00274517	0.00112904	0.000330436	-11.5633	0.00596775	Down
RETREG3	0.535105	0.484614	0.682512	0.00274517	0.00274517	0.00274517	0.0006821	0.00483807	-7.69135	0.0046555	Down
CHST13	0.304943	0.346454	0.393522	5.7612	4.56409	5.85543	0.00026624	15.4851	3.95281	0.00285771	Up
QSOX2	16.8825	12.3537	17.1721	5.67691	3.7551	4.09811	0.0027802	0.291545	-1.77821	0.0105221	Down
PGAM5	3.89938	5.73567	3.52276	1.00948	1.00948	1.00948	0.00781985	0.230163	-2.11927	0.0223016	Down
METTL15	1.34634	1.03507	0.793689	2.99653	2.83799	1.81666	0.0207656	2.40974	1.26888	0.0467516	Up
PLBD2	10.6377	11.7762	14.1524	38.3095	22.8401	32.5919	0.0146903	2.5636	1.35817	0.0355805	Up
CADM4	3.09322	2.28469	2.86251	0.917333	0.951275	0.934304	0.00166447	0.340142	-1.55579	0.00758589	Down
KRTCAP2	1.46675	1.32456	1.63413	0.00274517	0.00274517	0.00274517	7.98e-05	0.00186095	-9.06975	0.00174434	Down
LIPH	0.206109	0.206109	0.206109	0.597345	0.836595	0.358095	0.0472324	2.89819	1.53515	0.088545	Up
SLC39A11	1.35841	1.01142	1.19087	0.00274517	0.00274517	0.00274517	0.000293329	0.00231289	-8.75609	0.00300222	Down
RAB12	0.312717	0.441033	0.244236	0.512868	0.679722	0.846575	0.0365385	2.04328	1.03089	0.0728181	Up
STT3B	15.8754	9.54072	9.97565	1.73452	1.64026	1.45495	0.00758318	0.136465	-2.8734	0.0218931	Down
TMEM192	0.938142	1.20632	1.59436	0.00274517	0.00274517	0.00274517	0.00284387	0.0022027	-8.82651	0.0106768	Down
VMA21	0.532272	0.49344	0.611678	0.00274517	0.00274517	0.00274517	9.84e-05	0.00502966	-7.63532	0.00190878	Down
DIPK2A	3.80994	1.34541	3.47769	0.00274517	0.00274517	0.00274517	0.020413	0.000953954	-10.0338	0.0461426	Down
FAM241B	1.69881	1.16103	1.61431	0.00274517	0.00274517	0.00274517	0.000874925	0.00184069	-9.08554	0.00533764	Down
MRPL21	0.745156	1.25624	0.833368	0.00274517	0.00274517	0.00274517	0.00394631	0.00290519	-8.42715	0.0135827	Down
CPNE2	25.8791	18.0737	24.2703	47.6557	73.3098	42.3967	0.0322057	2.39453	1.25974	0.0662491	Up
LEMD2	0.29732	0.309482	0.332547	0.00274517	0.00274517	0.00274517	7.31e-06	0.00876725	-6.83366	0.000470448	Down
DAGLB	0.62891	0.504134	0.574596	12.6252	6.38387	6.68079	0.0170745	15.0441	3.91112	0.0401451	Up
TMED4	7.04377	4.70767	6.90787	0.826894	0.664877	0.988911	0.00211228	0.132946	-2.91109	0.00870929	Down
LCLAT1	1.0334	0.701817	0.999272	0.00274517	0.00274517	0.00274517	0.000991302	0.00301172	-8.3752	0.00565724	Down
TMEM256	1.53998	0.778823	1.35889	0.00274517	0.00274517	0.00274517	0.00597308	0.00223932	-8.80273	0.01858	Down
ZDHHC23	1.27478	0.842948	1.05274	0.00274517	0.00274517	0.00274517	0.00107232	0.00259757	-8.58862	0.00584373	Down
MAMDC2	0.593235	0.649318	0.853177	0.00274517	0.00274517	0.00274517	0.000915678	0.00392967	-7.99138	0.00539809	Down
SVIP	0.890521	0.649593	0.678889	0.00274517	0.00274517	0.00274517	0.000629951	0.00371136	-8.07384	0.00454475	Down
JAKMIP3	0.292098	0.411813	0.356363	71.5906	46.9314	55.458	0.00134187	164.09	7.35834	0.00669632	Up
PGM2L1	1.62457	1.45954	2.11488	4.45194	4.89609	4.77942	0.000233292	2.71734	1.4422	0.00273224	Up
MUC19	12.8666	8.35326	10.0028	21.0527	30.3272	25.3233	0.00710256	2.45665	1.29669	0.0210096	Up
FAM177A1	0.425162	0.567261	0.574493	0.00274517	0.00274517	0.00274517	0.000434315	0.00525588	-7.57185	0.00371214	Down
NOMO2	58.8204	45.551	63.0428	23.1024	10.6437	15.3549	0.00352054	0.29329	-1.7696	0.0124057	Down
EMC10	0.718336	0.398259	1.04231	0.00274517	0.00274517	0.00274517	0.0182116	0.00381467	-8.03423	0.0422882	Down
RNF149	0.306785	0.381577	0.4538	0.00274517	0.00274517	0.00274517	0.000878659	0.00721047	-7.11569	0.00534803	Down
FRYL	0.245932	0.297574	0.194289	6.74502	3.68988	5.52331	0.00464809	21.6296	4.43493	0.015377	Up
KIAA0825	0.19467	0.125453	0.160061	12.8634	13.1104	17.0767	0.000483899	89.654	6.4863	0.00387671	Up
PAXX	0.931199	0.696736	0.699902	3.63234	1.84367	4.51501	0.0318251	4.29198	2.10164	0.0655621	Up
YIPF6	2.3529	2.18079	2.5671	1.14842	1.03127	0.91412	0.000515395	0.435698	-1.1986	0.00398156	Down
STING1	1.05638	0.788223	0.597696	0.00274517	0.00274517	0.00274517	0.00365722	0.00337204	-8.21216	0.0127753	Down
C16orf96	0.00274517	0.00274517	0.00274517	883.448	370.325	656.268	0.0127577	231927	17.8233	0.032031	Up
NUP43	1.21082	1.43371	1.34565	0.00274517	0.00274517	0.00274517	3.36e-05	0.00206395	-8.92038	0.00106083	Down
NDUFS7	2.01742	2.01738	1.50749	0.00274517	0.00274517	0.00274517	0.000409014	0.00148594	-9.39441	0.00358845	Down
KRT77	8.69281	12.413	5.19638	2.48081	3.36624	1.59538	0.0428018	0.282958	-1.82134	0.0820873	Down
TMEM205	7.23151	4.99137	6.47749	1.73817	1.1117	0.485098	0.00241596	0.178337	-2.48732	0.0095956	Down
RAB15	71.6747	67.7426	68.5994	176.624	147.697	164.024	0.000381742	2.34762	1.2312	0.00352718	Up
NSUN4	30.8325	20.8184	28.14	0.00274517	0.00274517	0.00274517	0.000885236	0.000103214	-13.2421	0.00537221	Down
FLG2	2.61225	1.4076	1.78339	12.9836	6.57074	8.71169	0.0174929	4.87072	2.28413	0.0409575	Up
LEKR1	1.01219	0.704664	0.759255	3.00353	2.11698	2.17345	0.00600209	2.94573	1.55863	0.018629	Up
TOMM5	9.24439	5.2265	6.75096	0.00274517	0.00274517	0.00274517	0.00379291	0.000388068	-11.3314	0.0131513	Down
PPAN-P2RY11	2.14532	3.20528	3.03991	0.953282	1.0953	1.23732	0.00741187	0.391622	-1.35247	0.0215534	Down
H2AC19	142.313	118.897	139.558	34.1882	23.1758	31.8402	0.000214586	0.222583	-2.16759	0.00263122	Down
EIF3CL	226.215	191.292	227.217	27.2225	53.3095	29.4194	0.000249258	0.17054	-2.55182	0.0027814	Down
TIMM23	0.389932	0.297462	0.578246	0.00274517	0.00274517	0.00274517	0.00711352	0.006507	-7.26379	0.0210096	Down
SYNJ2BP-COX16	0.541592	0.494884	0.60823	0.00274517	0.00274517	0.00274517	7.74e-05	0.00500729	-7.64175	0.0017411	Down
